# Supplementary material for: In situ potassium and hydrogen ion exchange into a cubic zirconium silicate microporous material
Source: PLoS One. 2024 Mar 21;19(3):e0298661. doi: 10.1371/journal.pone.0298661 (PMC10956793; doi:10.1371/journal.pone.0298661)
Supplement: S1 Appendix — (CIF) [file pone.0298661.s015.cif]

data_CZS-NaK
_pd_block_id  2019-10-21T12:06|XZSKMaxK02|celestianaaron|Synchrotron
_audit_creation_method  "created in GSAS-II"
_audit_creation_date  2019-10-21T12:06
_audit_author_name  "celestian, aaron"
_audit_update_record
   "2019-10-21T12:06  Initial software-generated CIF"
# GSAS-II edited template follows Publication_Template
#=============================================================================
# this information describes the project, paper etc. for the CIF             #
# Acta Cryst. Section C papers and editorial correspondence is generated     #
# from the information in this section                                       #
#                                                                            #
#   (from)   CIF submission form for Rietveld refinements (Acta Cryst. C)    #
#                                                 Version 14 December 1998   #
#=============================================================================

#=============================================================================

# phase info for CZS-NaK follows
_pd_phase_name  "CZS-NaK"
_cell_length_a  12.83418(14)
_cell_length_b  12.83418(14)
_cell_length_c  12.83418(14)
_cell_angle_alpha  90
_cell_angle_beta   90
_cell_angle_gamma  90
_cell_volume  2114.00(7)
_exptl_crystal_density_diffrn  2.5727
_symmetry_cell_setting  cubic
_symmetry_space_group_name_H-M  "P a -3"
loop_
    _space_group_symop_id
    _space_group_symop_operation_xyz
     1  x,y,z
     2  z,x,y
     3  y,z,x
     4  1/2+x,y,1/2-z
     5  1/2-z,1/2+x,y
     6  y,1/2-z,1/2+x
     7  -z,1/2+x,1/2-y
     8  1/2-y,-z,1/2+x
     9  1/2+y,1/2-z,-x
    10  -x,1/2+y,1/2-z
    11  1/2-z,-x,1/2+y
    12  1/2+x,1/2-y,-z
    13  -x,-y,-z
    14  -z,-x,-y
    15  -y,-z,-x
    16  1/2-x,-y,1/2+z
    17  1/2+z,1/2-x,-y
    18  -y,1/2+z,1/2-x
    19  z,1/2-x,1/2+y
    20  1/2+y,z,1/2-x
    21  1/2-y,1/2+z,x
    22  x,1/2-y,1/2+z
    23  1/2+z,x,1/2-y
    24  1/2-x,1/2+y,z

# ATOMIC COORDINATES AND DISPLACEMENT PARAMETERS
loop_ 
   _atom_site_label
   _atom_site_type_symbol
   _atom_site_fract_x
   _atom_site_fract_y
   _atom_site_fract_z
   _atom_site_occupancy
   _atom_site_adp_type
   _atom_site_U_iso_or_equiv
   _atom_site_symmetry_multiplicity
Zr     Zr   0.19991(7)  0.19991     0.19991     1.000      Uiso 0.009      8   
Si     Si   0.17795(23) 0.46548(23) 0.14862(21) 1.000      Uiso 0.003      24  
Na     Na   0.1919(18)  0.4443(12)  0.4164(13)  0.345      Uiso 0.031      24  
Ow2    O    0.1098(11)  0.4732(11)  0.4245(10)  0.207      Uiso 0.052      24  
O1     O    0.1815(4)   0.3597(3)   0.2169(4)   1.000      Uiso 0.002      24  
O2     O    0.2778(4)   0.5403(4)   0.1669(4)   1.000      Uiso 0.004      24  
O3     O    0.1754(4)   0.4284(5)   0.0221(5)   1.000      Uiso 0.028      24  
Ow1    O    0.3797(6)   0.37974     0.37974     1.000      Uiso 0.090      8   
K      K    0.2031(12)  0.4275(10)  0.4120(12)  0.343      Uiso 0.090      24  
    

loop_  _atom_type_symbol _atom_type_number_in_cell
  K    8.222
  Na   8.281
  O    84.978
  Si   24
  Zr   8

# Note that Z affects _cell_formula_sum and _weight
_cell_formula_units_Z  8
_chemical_formula_sum  "K1.028 Na1.035 O10.622 Si3 Zr"
_chemical_formula_weight  409.4

# MOLECULAR GEOMETRY
loop_
   _geom_bond_atom_site_label_1
   _geom_bond_atom_site_label_2
   _geom_bond_distance

  Zr     O1     2.076(4)                      
  Zr     O1     2.076(4)                      
  Zr     O1     2.076(4)                      
  Zr     O2     2.112(4)                     
  Zr     O2     2.112(4)                     
  Zr     O2     2.112(5)                     
  Si     O1     1.616(5)                            
  Si     O2     1.618(5)                            
  Si     O3     1.692(7)                            
  Si     O3     1.584(7)                     
  

_pd_proc_ls_pref_orient_corr
   "March-Dollase correction coef. = 1.000 axis = [0, 0, 1]"
_pd_proc_ls_profile_function
;
Finger-Cox-Jephcoat function parameters U, V, W, X, Y, SH/L:
  peak variance(Gauss) = Utan(Th)^2^+Vtan(Th)+W:
  peak HW(Lorentz) = X/cos(Th)+Ytan(Th); SH/L = S/L+H/L
  U, V, W in (centideg)^2^, X & Y in centideg
    1029.587, -112.440, 21.809, -0.718, 3.968, 0.012, 
  Crystallite size in microns with "isotropic" model:
  parameters: Size, G/L mix
    1.000, 1.000, 
  Microstrain, "isotropic" model (10^6^ * delta Q/Q)
    parameters: Mustrain, G/L mix
    1000.000, 1.000, 

;
# GSAS-II edited template follows Instrument_Template
#==============================================================================
# 9. INSTRUMENT CHARACTERIZATION

_exptl_special_details
; ?
;

# if regions of the data are excluded, the reason(s) are supplied here:
_pd_proc_info_excluded_regions
; ?
;

# The following item is used to identify the equipment used to record 
# the powder pattern when the diffractogram was measured at a laboratory 
# other than the authors' home institution, e.g. when neutron or synchrotron
# radiation is used.

_pd_instr_location
; ?
;
_pd_calibration_special_details           # description of the method used
                                          # to calibrate the instrument
; ?
;

_diffrn_source                    synchrotron       
_diffrn_source_target             ?
_diffrn_source_type               'APS 17-BM'
_diffrn_measurement_device_type   goniometer       
_diffrn_detector                  ?       
_diffrn_detector_type             ?       # make or model of detector

_pd_meas_scan_method              'fixed'       # options are 'step', 'cont',
                                          # 'tof', 'fixed' or
                                          # 'disp' (= dispersive)
_pd_meas_special_details
;  ?
;

# The following two items identify the program(s) used (if appropriate).
_computing_data_collection        ?        
_computing_data_reduction         GSAS-II                   

# Describe any processing performed on the data, prior to refinement.
# For example: a manual Lp correction or a precomputed absorption correction
_pd_proc_info_data_reduction      ?

# The following item is used for angular dispersive measurements only.

_diffrn_radiation_monochromator   ?        

# The following items are used to define the size of the instrument.
# Not all distances are appropriate for all instrument types.

_pd_instr_dist_src/mono           ?
_pd_instr_dist_mono/spec          ?
_pd_instr_dist_src/spec           ?
_pd_instr_dist_spec/anal          ?
_pd_instr_dist_anal/detc          ?
_pd_instr_dist_spec/detc          ?

# 10. Specimen size and mounting information

# The next three fields give the specimen dimensions in mm.  The equatorial 
# plane contains the incident and diffracted beam.

_pd_spec_size_axial               ?       # perpendicular to 
                                          # equatorial plane

_pd_spec_size_equat               ?       # parallel to 
                                          # scattering vector 
                                          # in transmission

_pd_spec_size_thick               ?       # parallel to 
                                          # scattering vector 
                                          # in reflection

_pd_spec_mounting                         # This field should be
                                          # used to give details of the 
                                          # container.
; ?
;

_pd_spec_mount_mode               ?       # options are 'reflection' 
                                          # or 'transmission'
    
_pd_spec_shape                    ?       # options are 'cylinder' 
                                          # 'flat_sheet' or 'irregular'


_diffrn_radiation_wavelength  0.72768
_refine_ls_R_F_factor        0.06867
_refine_ls_R_Fsqd_factor     0.08092
_pd_proc_ls_prof_R_factor     0.05557
_pd_proc_ls_prof_wR_factor    0.07432
_gsas_proc_ls_prof_R_B_factor   0.05830
_gsas_proc_ls_prof_wR_B_factor  0.06999
_pd_proc_ls_prof_wR_expected  0.00889
_diffrn_radiation_probe  x-ray
_diffrn_radiation_polarisn_ratio  0.9500
_pd_proc_ls_background_function
;
Background function: "chebyschev" function with 36 terms:
    5568.545, -12662.712, -45311.616, 860355.321, 2.950627429e6, 
    -3.5144649853e7, -6.4804672114e7, 6.49807078211e8, 8.36852306490e8, 
    -7.034125622138e9, -7.184117655353e9, 5.0232536516814e10, 
    4.2616864109569e10, -2.52083062773172e11, -1.76088641364085e11, 
    9.17369193290784e11, 5.03539243705769e11, -2.447804837315694e12, 
    -9.66501236787153e11, 4.763488285648098e12, 1.114268797069583e12, 
    -6.585617410536619e12, -3.55581067559369e11, 6.013509448237380e12, 
    -1.171094346186222e12, -2.756740409196336e12, 2.333060020697825e12, 
    -8.43462976858312e11, -2.220051418597883e12, 2.276970381162013e12, 
    1.235963434946746e12, -1.603379646869908e12, -3.86484484189730e11, 
    5.53295736144380e11, 5.2761998692689e10, -7.9358625824953e10, 
;
_diffrn_ambient_temperature  300
_diffrn_ambient_pressure  100
_cell_measurement_temperature 300

# STRUCTURE FACTOR TABLE
loop_
   _refln_index_h
   _refln_index_k
   _refln_index_l
   _refln_F_squared_meas
   _refln_F_squared_calc
   _refln_phase_calc
   _refln_d_spacing
   _gsas_i100_meas
  1    1    1    2168.0275  2378.6013  -180.0  7.40982  3.03   
  2    0    0    51465.4010 50234.7315 -180.0  6.41709  40.37  
  2    1    0    45424.8634 44532.2163 -180.0  5.73962  56.94  
  2    1    1    1221.9315  1261.7164  -0.0    5.23953  2.55   
  2    2    0    7196.4266  6592.0523  0.0     4.53757  5.62   
  2    2    1    33.4549    9.7045     0.0     4.27806  0.05   
  3    1    1    3475.5807  2685.9245  0.0     3.86965  3.93   
  2    2    2    20707.7349 24335.0466 180.0   3.70491  7.15   
  3    0    2    2281.8647  3312.4135  -0.0    3.55956  1.09   
  3    2    1    5580.7548  5672.0572  0.0     3.43008  4.94   
  3    1    2    30798.7177 31302.5910 -0.0    3.43008  27.27  
  4    0    0    43.8203    45.0968    -0.0    3.20855  0.01   
  3    2    2    3387.0660  3258.7118  180.0   3.11275  2.46   
  4    1    0    275330.8661 264897.1088 0.0     3.11275  100.00 
  4    1    1    12.6147    12.5734    180.0   3.02505  0.01   
  3    3    1    122.8553   273.1733   -0.0    2.94436  0.08   
  4    0    2    39346.7046 42080.0458 180.0   2.86981  12.10  
  4    2    0    25.1804    26.9296    -180.0  2.86981  0.01   
  4    1    2    9801.0457  9385.6760  180.0   2.80065  5.73   
  4    2    1    21165.1018 20268.1213 -180.0  2.80065  12.38  
  3    3    2    3154.8164  4141.4298  -0.0    2.73626  1.76   
  4    2    2    4753.5882  5335.6223  -0.0    2.61977  2.42   
  4    3    0    9081.2517  11899.7171 0.0     2.56684  2.22   
  4    1    3    2172.7797  2521.5061  180.0   2.51699  1.02   
  4    3    1    28192.7879 32717.6681 -180.0  2.51699  13.24  
  3    3    3    17923.5956 23286.1556 -180.0  2.46994  2.70   
  5    1    1    376.4713   489.1077   180.0   2.46994  0.17   
  4    2    3    1509.2820  2718.5497  -0.0    2.38325  0.63   
  4    3    2    133.2327   239.9814   -0.0    2.38325  0.06   
  5    0    2    733.6062   1321.3865  180.0   2.38325  0.15   
  5    1    2    1927.3943  2230.4691  -180.0  2.34319  0.78   
  5    2    1    930.7006   1077.0494  -180.0  2.34319  0.38   
  4    4    0    1722.8146  1116.1177  180.0   2.26878  0.33   
  4    4    1    5502.7128  5277.3008  -0.0    2.23414  2.02   
  5    2    2    5091.6941  4883.1190  -180.0  2.23414  1.87   
  4    3    3    4070.8493  3031.6974  180.0   2.20104  1.45   
  5    1    3    3286.9188  2796.9029  -180.0  2.16937  1.13   
  5    3    1    118.3991   100.7481   -0.0    2.16937  0.04   
  4    4    2    287.4933   294.5985   -0.0    2.13903  0.10   
  6    0    0    41377.5936 42400.2159 0.0     2.13903  3.47   
  6    1    0    65377.8855 66120.8355 180.0   2.10993  10.64  
  5    2    3    31.1137    38.6134    0.0     2.08198  0.01   
  5    3    2    2334.6429  2897.3834  0.0     2.08198  0.74   
  6    1    1    1026.1241  1273.4603  -180.0  2.08198  0.32   
  6    0    2    8.1775     12.6533    -180.0  2.02926  0.00   
  6    2    0    9026.6274  13967.1561 -180.0  2.02926  1.35   
  4    4    3    5100.9666  5072.5176  -180.0  2.00436  1.49   
  5    0    4    9877.8513  9822.7600  -0.0    2.00436  1.44   
  6    1    2    42113.9146 41879.0396 -0.0    2.00436  12.31  
  6    2    1    183.5626   182.5389   180.0   2.00436  0.05   
  5    4    1    1280.5590  1351.4377  180.0   1.98036  0.37   
  5    1    4    62987.6589 66474.0155 -0.0    1.98036  17.96  
  5    3    3    7863.7134  5474.6515  0.0     1.95719  2.19   
  6    2    2    2559.6623  1257.1925  -0.0    1.93483  0.69   
  5    4    2    8592.0473  8633.1651  0.0     1.91321  2.28   
  5    2    4    147.6999   148.4067   0.0     1.91321  0.04   
  6    3    0    14593.5976 14663.4364 0.0     1.91321  1.93   
  6    1    3    3906.4769  4154.9337  -0.0    1.89230  1.01   
  6    3    1    23382.2546 24869.3939 -0.0    1.89230  6.06   
  4    4    4    961.6134   1453.6250  0.0     1.85245  0.08   
  6    2    3    68.3574    58.9312    0.0     1.83345  0.02   
  6    3    2    21454.3749 18495.9219 180.0   1.83345  5.20   
  5    3    4    2533.7624  1864.0477  180.0   1.81503  0.60   
  5    4    3    1908.5921  1404.1202  0.0     1.81503  0.45   
  5    5    1    125.0346   139.5055   0.0     1.79715  0.03   
  7    1    1    8718.1737  9727.1744  -180.0  1.79715  2.02   
  6    0    4    3635.5816  3420.1143  0.0     1.77978  0.41   
  6    4    0    250.6235   235.7700   -180.0  1.77978  0.03   
  6    1    4    4.3569     4.3604     -180.0  1.76291  0.00   
  6    4    1    15042.6425 15054.7781 0.0     1.76291  3.35   
  7    0    2    53255.0445 53298.0102 180.0   1.76291  5.93   
  5    5    2    14104.2874 14195.7199 -180.0  1.74651  3.08   
  6    3    3    7819.5953  7870.2864  180.0   1.74651  1.71   
  7    1    2    12755.6828 12838.3722 -0.0    1.74651  2.79   
  7    2    1    14.4412    14.5348    0.0     1.74651  0.00   
  6    4    2    690.6857   472.7701   -0.0    1.71504  0.15   
  6    2    4    6115.5729  4186.0718  -180.0  1.71504  1.29   
  5    4    4    1108.8618  374.2932   180.0   1.69993  0.23   
  7    2    2    1463.2040  493.9003   0.0     1.69993  0.30   
  5    5    3    17992.1758 21986.1455 -180.0  1.67087  3.58   
  7    1    3    152.9177   186.8629   -0.0    1.67087  0.03   
  7    3    1    17333.7515 21181.5625 -0.0    1.67087  3.44   
  6    3    4    2925.3987  4112.4356  0.0     1.64325  0.56   
  6    4    3    322.0227   452.6897   -0.0    1.64325  0.06   
  6    5    0    5048.9874  7097.7115  180.0   1.64325  0.48   
  6    1    5    2.1011     2.3994     180.0   1.62994  0.00   
  6    5    1    41068.0432 46898.2845 180.0   1.62994  7.74   
  7    2    3    6078.9787  6941.9838  -0.0    1.62994  1.15   
  7    3    2    5976.2036  6824.6180  -180.0  1.62994  1.13   
  8    0    0    94613.3781 91682.0064 -180.0  1.60427  4.31   
  6    2    5    1570.3510  1503.2598  -180.0  1.59188  0.28   
  6    5    2    1046.1637  1001.4677  -180.0  1.59188  0.19   
  7    0    4    47476.1917 45447.8291 0.0     1.59188  4.25   
  8    1    0    1302.6544  1247.0002  -0.0    1.59188  0.12   
  5    5    4    3295.6472  3194.9850  -0.0    1.57978  0.58   
  7    1    4    6007.8008  5824.2985  180.0   1.57978  1.06   
  7    4    1    10230.8218 9918.3315  -0.0    1.57978  1.80   
  8    1    1    4975.5931  4823.6183  -0.0    1.57978  0.88   
  7    3    3    1040.1225  1124.8492  180.0   1.56795  0.18   
  6    4    4    184.1052   198.0505   -180.0  1.55637  0.03   
  8    0    2    26951.0878 28992.5371 -0.0    1.55637  2.30   
  8    2    0    578.8210   622.6647   0.0     1.55637  0.05   
  7    2    4    7948.4541  8577.1799  -180.0  1.54505  1.33   
  7    4    2    604.4601   652.2731   -0.0    1.54505  0.10   
  8    1    2    44724.4934 48262.2191 180.0   1.54505  7.51   
  8    2    1    1096.1820  1182.8905  0.0     1.54505  0.18   
  6    3    5    0.2322     0.1709     180.0   1.53398  0.00   
  6    5    3    7439.0592  5474.5778  -0.0    1.53398  1.23   
  6    6    0    8123.3943  5891.8521  -0.0    1.51252  0.65   
  8    2    2    3559.3281  2581.5605  180.0   1.51252  0.57   
  6    6    1    191.6486   189.8276   0.0     1.50213  0.03   
  8    3    0    660.5383   654.2621   -180.0  1.50213  0.05   
  7    3    4    10534.3860 11361.9071 0.0     1.49194  1.64   
  7    4    3    25247.7453 27231.0646 -180.0  1.49194  3.93   
  8    1    3    5337.2717  5756.5372  180.0   1.49194  0.83   
  8    3    1    7583.0639  8178.7460  180.0   1.49194  1.18   
  5    5    5    61381.7687 57402.7892 -0.0    1.48196  3.14   
  7    1    5    4238.9671  3964.1827  180.0   1.48196  0.65   
  7    5    1    2461.7659  2302.1857  180.0   1.48196  0.38   
  6    6    2    1553.5699  1458.3271  -180.0  1.47218  0.23   
  6    4    5    75.1418    75.8235    180.0   1.46259  0.01   
  6    5    4    666.4578   672.5039   -0.0    1.46259  0.10   
  8    2    3    3259.2521  3288.8202  -180.0  1.46259  0.49   
  8    3    2    7083.2251  7147.4845  0.0     1.46259  1.06   
  7    2    5    9797.7536  9214.4411  -180.0  1.45319  1.44   
  7    5    2    469.5449   441.5904   -180.0  1.45319  0.07   
  8    0    4    2252.9934  1750.6895  -180.0  1.43491  0.16   
  8    4    0    4611.2764  3583.1943  180.0   1.43491  0.33   
  6    6    3    3424.6936  2901.9975  0.0     1.42602  0.48   
  7    4    4    2073.0435  1756.6438  -180.0  1.42602  0.29   
  8    1    4    5907.4623  5005.8321  180.0   1.42602  0.83   
  8    4    1    36052.8519 30550.2618 -180.0  1.42602  5.08   
  8    3    3    12866.7789 10979.9104 -0.0    1.41730  1.79   
  7    3    5    27452.3887 27029.8141 -0.0    1.40873  3.77   
  7    5    3    2694.3816  2652.9069  0.0     1.40873  0.37   
  9    1    1    2665.1246  2624.1003  0.0     1.40873  0.37   
  8    2    4    4393.9794  4217.7316  -0.0    1.40032  0.60   
  8    4    2    301.3898   289.3007   -180.0  1.40032  0.04   
  7    0    6    25598.8261 28071.1329 180.0   1.39206  1.71   
  9    0    2    6393.2685  7010.7234  0.0     1.39206  0.43   
  6    5    5    2.3735     2.3983     -180.0  1.38395  0.00   
  7    1    6    53101.8348 53656.6911 -0.0    1.38395  7.01   
  9    1    2    63.4836    64.1469    -180.0  1.38395  0.01   
  7    6    1    706.1962   713.5752   -0.0    1.38395  0.09   
  9    2    1    862.9024   871.9188   0.0     1.38395  0.11   
  6    6    4    1661.0045  1034.2197  0.0     1.36813  0.21   
  7    2    6    8935.8018  6595.6408  -0.0    1.36042  1.14   
  8    3    4    14.1217    10.4234    0.0     1.36042  0.00   
  8    4    3    755.5318   557.6686   -0.0    1.36042  0.10   
  8    5    0    581.9370   429.5359   0.0     1.36042  0.04   
  7    6    2    4092.3175  3020.5969  180.0   1.36042  0.52   
  9    2    2    471.1538   347.7653   -180.0  1.36042  0.06   
  7    4    5    26656.1962 26052.5353 0.0     1.35284  3.34   
  7    5    4    5222.8816  5104.6032  -180.0  1.35284  0.66   
  8    1    5    16727.3920 16348.5803 -180.0  1.35284  2.10   
  8    5    1    6830.5537  6675.8678  -0.0    1.35284  0.86   
  9    1    3    3830.1155  3748.9684  -180.0  1.34539  0.47   
  9    3    1    1722.4567  1685.9637  -0.0    1.34539  0.21   
  8    2    5    1554.5652  1110.9612  180.0   1.33084  0.19   
  8    5    2    815.7624   582.9799   -0.0    1.33084  0.10   
  7    3    6    15574.9832 14056.7274 180.0   1.32375  1.86   
  7    6    3    71.6996    64.7103    0.0     1.32375  0.01   
  9    2    3    2011.9041  1815.7830  -0.0    1.32375  0.24   
  9    3    2    10.5039    9.4800     -180.0  1.32375  0.00   
  8    4    4    1492.6176  1049.2381  -0.0    1.30988  0.17   
  6    6    5    11800.0617 12533.8130 180.0   1.30311  1.36   
  9    0    4    8169.9614  8677.9860  -180.0  1.30311  0.47   
  8    3    5    14946.9292 15589.9152 0.0     1.29645  1.71   
  8    5    3    17677.7671 18438.2287 180.0   1.29645  2.02   
  9    1    4    2089.2300  2179.1043  -0.0    1.29645  0.24   
  9    4    1    3728.0172  3888.3890  180.0   1.29645  0.43   
  7    5    5    18415.7277 18614.0995 180.0   1.28988  2.08   
  7    7    1    3306.2276  3341.8418  -0.0    1.28988  0.37   
  9    3    3    2121.4340  2144.2858  180.0   1.28988  0.24   
  8    0    6    8139.8364  9570.3939  -180.0  1.28342  0.45   
  8    6    0    144.5152   169.9134   -180.0  1.28342  0.01   
  10   0    0    2910.6374  3422.1749  -0.0    1.28342  0.08   
  7    4    6    949.3798   1056.7961  -0.0    1.27705  0.10   
  8    1    6    8101.1278  9017.7189  0.0     1.27705  0.89   
  8    6    1    6032.0997  6714.5931  -0.0    1.27705  0.67   
  10   1    0    268.2881   298.6432   0.0     1.27705  0.01   
  7    6    4    20085.8369 22358.4218 0.0     1.27705  2.22   
  9    2    4    19.4911    21.6964    -180.0  1.27705  0.00   
  9    4    2    3882.5252  4321.8081  -0.0    1.27705  0.43   
  7    7    2    3639.2102  3566.4810  0.0     1.27077  0.40   
  10   1    1    7518.6621  7368.4022  -180.0  1.27077  0.82   
  8    2    6    902.4262   966.5439   180.0   1.25850  0.10   
  8    6    2    15623.2202 16733.2560 0.0     1.25850  1.67   
  10   0    2    12900.7455 13817.3480 -180.0  1.25850  0.69   
  10   2    0    489.2853   524.0492   180.0   1.25850  0.03   
  8    4    5    1223.2863  1186.8655  -0.0    1.25249  0.13   
  8    5    4    4253.7409  4127.0944  0.0     1.25249  0.45   
  10   1    2    1612.7623  1564.7455  180.0   1.25249  0.17   
  10   2    1    1111.8840  1078.7799  -180.0  1.25249  0.12   
  9    3    4    49.8654    41.5027    -180.0  1.24657  0.01   
  9    4    3    231.5379   192.7080   0.0     1.24657  0.02   
  7    7    3    18174.0269 16032.0377 -180.0  1.24073  1.88   
  9    1    5    3776.2233  3331.1582  0.0     1.24073  0.39   
  9    5    1    1858.5872  1639.5344  0.0     1.24073  0.19   
  6    6    6    54.0891    50.8883    -0.0    1.23497  0.00   
  10   2    2    19597.2500 18437.5351 -0.0    1.23497  2.01   
  8    6    3    11016.3028 8868.0895  180.0   1.22929  1.12   
  10   3    0    1965.9294  1582.5670  -0.0    1.22929  0.10   
  8    3    6    2008.9172  1617.1720  -180.0  1.22929  0.20   
  7    5    6    6419.9941  4120.0851  180.0   1.22369  0.64   
  9    5    2    113.3734   72.7584    0.0     1.22369  0.01   
  10   1    3    3276.6468  2102.8157  -180.0  1.22369  0.33   
  10   3    1    3534.6356  2268.3821  180.0   1.22369  0.35   
  7    6    5    5004.1311  3211.4431  180.0   1.22369  0.50   
  9    2    5    58.5642    37.5841    0.0     1.22369  0.01   
  8    7    0    43.0725    26.4552    -0.0    1.20734  0.00   
  9    4    4    12900.0865 7923.2406  180.0   1.20734  1.25   
  10   2    3    3982.0567  2445.7815  0.0     1.20734  0.39   
  10   3    2    67.6556    41.5541    -180.0  1.20734  0.01   
  7    7    4    89.3265    61.1105    180.0   1.20203  0.01   
  8    1    7    2328.4177  1592.9289  0.0     1.20203  0.22   
  8    5    5    13548.2958 9268.7287  -180.0  1.20203  1.30   
  8    7    1    3268.3709  2235.9743  -180.0  1.20203  0.31   
  9    5    3    7402.5934  5162.6274  180.0   1.19679  0.71   
  9    3    5    2923.3325  2038.7552  180.0   1.19679  0.28   
  8    4    6    487.2368   357.0473   -180.0  1.19162  0.05   
  8    6    4    602.0516   441.1836   -0.0    1.19162  0.06   
  10   0    4    2251.6127  1649.9827  180.0   1.19162  0.11   
  10   4    0    4545.9630  3331.2834  -0.0    1.19162  0.21   
  8    2    7    413.9614   299.7535   0.0     1.18652  0.04   
  8    7    2    4804.7424  3479.1609  180.0   1.18652  0.45   
  9    0    6    24886.1977 18020.3395 0.0     1.18652  1.16   
  10   1    4    102.5678   74.2704    180.0   1.18652  0.01   
  10   4    1    11206.0521 8114.4121  -0.0    1.18652  1.05   
  9    1    6    2463.8782  1624.6482  180.0   1.18148  0.23   
  9    6    1    5179.2165  3415.1058  0.0     1.18148  0.48   
  10   3    3    1008.5082  664.9968   0.0     1.18148  0.09   
  10   2    4    1936.9589  1503.2496  -180.0  1.17160  0.18   
  10   4    2    3046.8781  2364.6439  180.0   1.17160  0.28   
  7    6    6    1901.8774  1879.3879  180.0   1.16674  0.17   
  9    2    6    12184.2142 12040.1377 180.0   1.16674  1.10   
  9    6    2    4468.5022  4415.6625  -0.0    1.16674  0.40   
  8    3    7    829.4425   862.2313   -180.0  1.16195  0.07   
  8    7    3    3319.5071  3450.7308  -0.0    1.16195  0.30   
  9    4    5    15559.5734 16174.6601 180.0   1.16195  1.39   
  9    5    4    2677.6362  2783.4860  -0.0    1.16195  0.24   
  7    7    5    17720.9200 17387.8447 0.0     1.15722  1.56   
  11   1    1    11.0028    10.7960    -180.0  1.15722  0.00   
  8    5    6    7090.9082  7683.3646  -180.0  1.14792  0.61   
  8    6    5    4965.8225  5380.7244  -0.0    1.14792  0.43   
  10   3    4    836.6992   906.6066   180.0   1.14792  0.07   
  10   4    3    2668.2872  2891.2268  -180.0  1.14792  0.23   
  10   5    0    0.4300     0.4659     0.0     1.14792  0.00   
  11   0    2    2311.4778  2504.6052  -180.0  1.14792  0.10   
  9    3    6    240.6559   252.7956   -0.0    1.14336  0.02   
  9    6    3    13052.7267 13711.1570 -180.0  1.14336  1.12   
  10   1    5    1665.9216  1749.9571  0.0     1.14336  0.14   
  10   5    1    1939.8011  2037.6522  -180.0  1.14336  0.17   
  11   1    2    13482.1136 14162.2037 -180.0  1.14336  1.16   
  11   2    1    5042.9111  5297.2951  -180.0  1.14336  0.43   
  8    8    0    16471.2296 17920.6176 0.0     1.13439  0.69   
  8    4    7    6273.9948  6173.3983  -180.0  1.12999  0.52   
  8    7    4    818.5318   805.4075   -180.0  1.12999  0.07   
  8    8    1    3353.6927  3299.9200  180.0   1.12999  0.28   
  10   2    5    1604.3954  1578.6707  0.0     1.12999  0.13   
  10   5    2    6587.4882  6481.8651  0.0     1.12999  0.55   
  11   2    2    7141.6991  7027.1896  0.0     1.12999  0.60   
  9    1    7    1394.8806  1189.8481  -0.0    1.12133  0.11   
  9    5    5    2148.7804  1832.9327  -0.0    1.12133  0.18   
  9    7    1    59.1293    50.4379    180.0   1.12133  0.00   
  11   1    3    1850.1751  1578.2192  0.0     1.12133  0.15   
  11   3    1    20808.6994 17750.0440 180.0   1.12133  1.71   
  8    8    2    4153.6183  3784.6182  180.0   1.11707  0.34   
  10   4    4    47.3702    43.1619    0.0     1.11707  0.00   
  9    4    6    389.6687   397.9385   -0.0    1.11286  0.03   
  9    6    4    968.8189   989.3798   -0.0    1.11286  0.08   
  7    7    6    18497.8078 18580.2806 0.0     1.10870  1.48   
  9    2    7    3542.5580  3558.3524  -180.0  1.10870  0.28   
  9    7    2    1932.2765  1940.8915  -0.0    1.10870  0.15   
  10   3    5    17054.8136 17130.8521 -0.0    1.10870  1.36   
  10   5    3    8.2029     8.2395     180.0   1.10870  0.00   
  11   2    3    4033.4241  4051.4069  -0.0    1.10870  0.32   
  11   3    2    272.8754   274.0920   0.0     1.10870  0.02   
  8    6    6    2443.3481  2337.8162  180.0   1.10052  0.19   
  10   0    6    1724.2846  1649.8101  -180.0  1.10052  0.07   
  10   6    0    152.8535   146.2515   -0.0    1.10052  0.01   
  8    8    3    731.9893   579.0897   180.0   1.09650  0.06   
  10   1    6    4427.5694  3502.7287  0.0     1.09650  0.35   
  10   6    1    14698.4227 11628.1829 -180.0  1.09650  1.15   
  11   0    4    16347.3143 12932.6500 -0.0    1.09650  0.64   
  8    5    7    92.2069    71.6957    180.0   1.09252  0.01   
  8    7    5    72.9609    56.7309    -0.0    1.09252  0.01   
  11   1    4    2943.1318  2288.4391  0.0     1.09252  0.23   
  11   4    1    1136.5666  883.7401   0.0     1.09252  0.09   
  9    3    7    5249.4847  4089.0482  0.0     1.08858  0.40   
  9    7    3    635.9631   495.3789   -180.0  1.08858  0.05   
  11   3    3    9438.9148  7352.3746  0.0     1.08858  0.72   
  10   2    6    171.4215   139.1259   -180.0  1.08469  0.01   
  10   6    2    2791.0249  2265.1992  -180.0  1.08469  0.21   
  10   4    5    1486.2533  1227.7143  180.0   1.08083  0.11   
  10   5    4    166.7058   137.7068   -180.0  1.08083  0.01   
  11   2    4    18504.5949 15285.6544 180.0   1.08083  1.40   
  11   4    2    74.3737    61.4362    0.0     1.08083  0.01   
  9    5    6    1299.1908  1049.5157  180.0   1.07702  0.10   
  9    6    5    24016.7904 19401.3080 -0.0    1.07702  1.80   
  8    8    4    11.4155    9.4863     0.0     1.06952  0.00   
  12   0    0    15301.1118 12715.2891 180.0   1.06952  0.28   
  9    0    8    1263.8030  1092.5745  -0.0    1.06582  0.05   
  10   3    6    276.1027   238.6945   -180.0  1.06582  0.02   
  10   6    3    15444.4425 13351.9270 -0.0    1.06582  1.13   
  12   1    0    4401.5710  3805.2168  -180.0  1.06582  0.16   
  9    1    8    1696.9268  1533.6834  -0.0    1.06216  0.12   
  9    7    4    579.1126   523.4023   -180.0  1.06216  0.04   
  11   3    4    3.8902     3.5160     -0.0    1.06216  0.00   
  11   4    3    6156.4542  5564.2068  -180.0  1.06216  0.45   
  9    4    7    3102.9318  2804.4315  0.0     1.06216  0.22   
  9    8    1    684.6044   618.7458   180.0   1.06216  0.05   
  12   1    1    1084.0789  979.7911   -0.0    1.06216  0.08   
  7    7    7    6245.8455  6053.4081  -180.0  1.05855  0.15   
  11   1    5    109.8416   106.4573   -0.0    1.05855  0.01   
  11   5    1    3865.2513  3746.1612  0.0     1.05855  0.28   
  12   0    2    29297.4664 30561.1645 -0.0    1.05496  1.04   
  12   2    0    14905.1043 15548.0119 0.0     1.05496  0.53   
  8    6    7    2461.0817  2766.7254  0.0     1.05142  0.17   
  8    7    6    1307.2177  1469.5622  0.0     1.05142  0.09   
  9    2    8    11271.4744 12671.2882 -0.0    1.05142  0.80   
  9    8    2    3855.5865  4334.4151  -180.0  1.05142  0.27   
  10   7    0    853.3174   959.2916   180.0   1.05142  0.03   
  12   1    2    8039.7363  9038.1981  -0.0    1.05142  0.57   
  12   2    1    14170.9227 15930.8221 0.0     1.05142  1.00   
  10   1    7    82.6505    100.9229   -0.0    1.04791  0.01   
  10   5    5    1624.6298  1983.8029  -0.0    1.04791  0.11   
  10   7    1    435.1989   531.4126   0.0     1.04791  0.03   
  11   2    5    17740.0335 21661.9985 180.0   1.04791  1.24   
  11   5    2    625.2582   763.4902   -0.0    1.04791  0.04   
  10   4    6    2668.8083  2676.9586  -0.0    1.04099  0.18   
  10   6    4    524.6609   526.2632   180.0   1.04099  0.04   
  12   2    2    15316.8036 15363.5810 -180.0  1.04099  1.06   
  8    8    5    241.4570   227.6368   -180.0  1.03758  0.02   
  9    6    6    2714.1875  2558.8360  0.0     1.03758  0.19   
  10   2    7    287.3640   270.9162   -0.0    1.03758  0.02   
  10   7    2    544.9404   513.7497   -180.0  1.03758  0.04   
  11   4    4    85.3103    80.4274    0.0     1.03758  0.01   
  12   3    0    519.5697   489.8311   0.0     1.03758  0.02   
  9    3    8    597.5443   542.5488   180.0   1.03421  0.04   
  9    8    3    17194.6685 15612.1412 -0.0    1.03421  1.17   
  12   1    3    976.2518   886.4016   0.0     1.03421  0.07   
  12   3    1    2268.1694  2059.4163  0.0     1.03421  0.15   
  9    5    7    1941.7310  1838.2760  180.0   1.03087  0.13   
  9    7    5    558.0389   528.3067   180.0   1.03087  0.04   
  11   3    5    3905.0772  3697.0155  -180.0  1.03087  0.26   
  11   5    3    72.2353    68.3866    -180.0  1.03087  0.00   
  11   0    6    28034.1545 28133.8424 180.0   1.02428  0.93   
  12   2    3    6887.1049  6911.5953  -180.0  1.02428  0.46   
  12   3    2    744.0349   746.6806   180.0   1.02428  0.05   
  10   3    7    8903.0599  9323.5902  -180.0  1.02103  0.59   
  10   7    3    6.6554     6.9697     0.0     1.02103  0.00   
  11   1    6    9436.4110  9882.1345  180.0   1.02103  0.62   
  11   6    1    1273.3951  1333.5432  180.0   1.02103  0.08   
  12   0    4    1504.4490  1493.8484  180.0   1.01463  0.05   
  12   4    0    542.5463   538.7235   0.0     1.01463  0.02   
  9    4    8    198.5044   180.0966   0.0     1.01148  0.01   
  10   5    6    945.8822   858.1684   180.0   1.01148  0.06   
  10   6    5    895.9149   812.8347   -0.0    1.01148  0.06   
  11   2    6    13539.1159 12283.6024 0.0     1.01148  0.87   
  11   6    2    759.3077   688.8954   -180.0  1.01148  0.05   
  9    8    4    5947.2315  5395.7312  0.0     1.01148  0.38   
  12   1    4    5.5821     5.0644     -180.0  1.01148  0.00   
  12   4    1    17288.6099 15685.3974 180.0   1.01148  1.12   
  11   5    4    386.9977   364.1350   -180.0  1.00835  0.02   
  8    7    7    512.9669   482.6624   -0.0    1.00835  0.03   
  11   4    5    23679.6912 22280.7636 -0.0    1.00835  1.52   
  12   3    3    213.9142   201.2768   -180.0  1.00835  0.01   
  9    9    1    1426.2084  1410.9951  -180.0  1.00525  0.09   
  8    8    6    422.6714   387.7453   0.0     1.00218  0.03   
  10   0    8    5104.9147  4683.0867  -180.0  1.00218  0.16   
  10   8    0    7003.4869  6424.7762  180.0   1.00218  0.22   
  12   2    4    890.7366   817.1335   -180.0  1.00218  0.06   
  12   4    2    1.0023     0.9195     0.0     1.00218  0.00   
  10   1    8    1085.2058  887.9357   -180.0  0.99914  0.07   
  10   4    7    103.8566   84.9774    -180.0  0.99914  0.01   
  10   7    4    302.2156   247.2784   180.0   0.99914  0.02   
  10   8    1    15123.4544 12374.2935 -0.0    0.99914  0.95   
  9    6    7    16310.7015 12987.6399 180.0   0.99613  1.02   
  9    7    6    9631.4815  7669.2109  -180.0  0.99613  0.60   
  9    9    2    2522.3517  2008.4602  -0.0    0.99613  0.16   
  11   3    6    6.1411     4.8899     -0.0    0.99613  0.00   
  11   6    3    2920.3773  2325.3941  -0.0    0.99613  0.18   
  10   8    2    11796.0827 9505.8894  -0.0    0.99018  0.72   
  10   2    8    2456.8786  1979.8789  -0.0    0.99018  0.15   
  12   3    4    5.3495     4.3001     -0.0    0.98724  0.00   
  12   4    3    13909.6232 11181.0017 -0.0    0.98724  0.85   
  12   5    0    4086.2157  3284.6316  180.0   0.98724  0.12   
  9    5    8    8720.2548  7075.7519  0.0     0.98434  0.53   
  9    8    5    8784.7452  7128.0806  -180.0  0.98434  0.53   
  12   1    5    810.7907   657.8884   -180.0  0.98434  0.05   
  12   5    1    6750.3881  5477.3710  180.0   0.98434  0.41   
  11   1    7    1539.1839  1268.9745  -180.0  0.98145  0.09   
  11   5    5    2655.1021  2188.9891  -0.0    0.98145  0.16   
  11   7    1    604.9036   498.7105   180.0   0.98145  0.04   
  9    9    3    1094.6993  902.5207   180.0   0.98145  0.07   
  13   1    1    123.0619   101.4579   -180.0  0.98145  0.01   
  10   6    6    20.8020    17.6757    0.0     0.97860  0.00   
  10   3    8    1814.6319  1487.2120  0.0     0.97576  0.11   
  10   8    3    5516.5358  4521.1691  180.0   0.97576  0.33   
  11   4    6    264.4461   216.7313   -180.0  0.97576  0.02   
  11   6    4    1897.2004  1554.8823  -0.0    0.97576  0.11   
  12   2    5    6529.5348  5351.3896  -180.0  0.97576  0.39   
  12   5    2    158.4048   129.8233   -180.0  0.97576  0.01   
  13   0    2    103.2776   84.6429    180.0   0.97576  0.00   
  11   7    2    4982.0693  3543.7013  -180.0  0.97296  0.29   
  10   5    7    130.1563   92.5790    0.0     0.97296  0.01   
  10   7    5    693.3652   493.1845   180.0   0.97296  0.04   
  11   2    7    3713.7376  2641.5482  0.0     0.97296  0.22   
  13   1    2    3711.5055  2639.9606  0.0     0.97296  0.22   
  13   2    1    428.6837   304.9189   0.0     0.97296  0.03   
  12   4    4    3901.1783  2180.3770  -180.0  0.96741  0.23   
  8    8    7    1218.0370  728.1712   -180.0  0.96468  0.07   
  13   2    2    3961.4670  2368.2583  180.0   0.96468  0.23   
  9    9    4    41.7446    29.6630    0.0     0.96196  0.00   
  12   3    5    4173.1399  2965.3665  180.0   0.96196  0.24   
  12   5    3    8045.2679  5716.8387  -0.0    0.96196  0.46   
  9    7    7    285.8460   241.2050   -0.0    0.95927  0.02   
  11   3    7    8251.0898  6962.5053  180.0   0.95927  0.47   
  11   7    3    379.7518   320.4454   -0.0    0.95927  0.02   
  13   1    3    304.6809   257.0984   180.0   0.95927  0.02   
  13   3    1    2253.4671  1901.5398  -0.0    0.95927  0.13   
  10   8    4    223.2060   195.7347   -0.0    0.95660  0.01   
  10   4    8    1028.4064  901.8340   -180.0  0.95660  0.06   
  12   0    6    678.2366   594.7617   180.0   0.95660  0.02   
  12   6    0    5985.8763  5249.1569  -180.0  0.95660  0.17   
  9    6    8    355.3500   293.6794   -0.0    0.95396  0.02   
  9    8    6    21420.8142 17703.2521 180.0   0.95396  1.20   
  10   9    0    3306.8176  2732.9226  -0.0    0.95396  0.09   
  12   1    6    75.4551    62.3600    -180.0  0.95396  0.00   
  12   6    1    10371.0966 8571.2027  0.0     0.95396  0.58   
  11   5    6    1771.9225  1408.0387  -0.0    0.95133  0.10   
  11   6    5    10613.6139 8433.9919  -180.0  0.95133  0.59   
  13   3    2    834.2436   662.9226   -180.0  0.95133  0.05   
  10   1    9    7486.1654  5948.7995  180.0   0.95133  0.42   
  10   9    1    129.1438   102.6227   0.0     0.95133  0.01   
  13   2    3    2193.3983  1742.9599  -180.0  0.95133  0.12   
  12   2    6    5436.3961  4187.2196  0.0     0.94615  0.30   
  12   6    2    1076.5383  829.1710   -0.0    0.94615  0.06   
  10   2    9    9694.4218  7697.8292  0.0     0.94359  0.53   
  10   6    7    921.6259   731.8146   -180.0  0.94359  0.05   
  10   7    6    2153.9643  1710.3494  -0.0    0.94359  0.12   
  10   9    2    1535.5669  1219.3127  -180.0  0.94359  0.08   
  11   0    8    2115.2853  1679.6364  0.0     0.94359  0.06   
  12   4    5    1.2209     0.9694     180.0   0.94359  0.00   
  12   5    4    125.6336   99.7590    0.0     0.94359  0.01   
  13   0    4    7482.4333  5941.4058  180.0   0.94359  0.20   
  11   1    8    6229.8069  5292.6897  -180.0  0.94105  0.34   
  11   4    7    13182.9520 11199.9103 -180.0  0.94105  0.72   
  11   7    4    605.9344   514.7869   0.0     0.94105  0.03   
  11   8    1    44.4862    37.7944    -0.0    0.94105  0.00   
  13   1    4    8154.7025  6928.0336  -180.0  0.94105  0.44   
  13   4    1    413.1381   350.9919   -0.0    0.94105  0.02   
  13   3    3    332.7689   295.6008   -180.0  0.93853  0.02   
  9    9    5    168.0487   149.2788   -0.0    0.93853  0.01   
  10   5    8    7391.8699  5789.5456  -0.0    0.93355  0.39   
  10   8    5    458.1775   358.8590   0.0     0.93355  0.02   
  11   2    8    3121.8428  2445.1258  180.0   0.93355  0.17   
  11   8    2    3185.6087  2495.0692  0.0     0.93355  0.17   
  12   3    6    305.5203   239.2931   0.0     0.93355  0.02   
  12   6    3    5649.9080  4425.1859  -180.0  0.93355  0.30   
  13   2    4    5037.4161  3945.4630  0.0     0.93355  0.27   
  13   4    2    321.1280   251.5175   -0.0    0.93355  0.02   
  10   3    9    841.8567   578.9231   -0.0    0.93109  0.04   
  10   9    3    2044.1832  1405.7320  0.0     0.93109  0.11   
  8    8    8    9698.4664  6167.5787  -180.0  0.92623  0.17   
  11   6    6    11644.2230 8206.0863  -180.0  0.92382  0.61   
  12   7    0    2948.5698  2077.9590  180.0   0.92382  0.08   
  9    7    8    100.6147   79.5626    -180.0  0.92144  0.01   
  11   3    8    12.9180    10.2151    180.0   0.92144  0.00   
  13   3    4    6853.9404  5419.8536  0.0     0.92144  0.35   
  9    8    7    1152.7731  911.5721   0.0     0.92144  0.06   
  11   8    3    1454.1508  1149.8909  180.0   0.92144  0.08   
  12   1    7    2113.3882  1671.1926  0.0     0.92144  0.11   
  12   5    5    17.6696    13.9725    180.0   0.92144  0.00   
  12   7    1    9025.9427  7137.3959  -0.0    0.92144  0.47   
  13   4    3    2012.9807  1591.7939  -0.0    0.92144  0.10   
  11   5    7    4081.4853  3555.4671  180.0   0.91908  0.21   
  11   7    5    310.0031   270.0502   180.0   0.91908  0.02   
  13   1    5    195.2424   170.0798   -180.0  0.91908  0.01   
  13   5    1    3056.9860  2663.0045  -180.0  0.91908  0.16   
  12   4    6    1936.9964  1714.0791  0.0     0.91673  0.10   
  12   6    4    441.5395   390.7254   180.0   0.91673  0.02   
  14   0    0    299.6389   265.1552   -0.0    0.91673  0.00   
  10   4    9    20989.4852 17679.2936 -180.0  0.91440  1.06   
  10   9    4    1436.5046  1209.9576  -180.0  0.91440  0.07   
  12   2    7    3661.8011  3084.3089  0.0     0.91440  0.19   
  12   7    2    5632.8337  4744.4957  0.0     0.91440  0.29   
  14   1    0    4346.9011  3661.3637  -0.0    0.91440  0.11   
  9    9    6    2635.5989  2153.0291  -0.0    0.91209  0.13   
  10   7    7    36.2279    29.5947    -0.0    0.91209  0.00   
  13   2    5    487.7319   398.4297   0.0     0.91209  0.02   
  13   5    2    43.2782    35.3541    0.0     0.91209  0.00   
  14   1    1    744.1015   607.8589   -0.0    0.91209  0.04   
  10   6    8    230.2686   192.0166   -180.0  0.90751  0.01   
  10   8    6    1550.3283  1292.7896  -180.0  0.90751  0.08   
  10   10   0    8613.1521  7182.3453  0.0     0.90751  0.21   
  14   0    2    1193.0242  994.8405   -0.0    0.90751  0.03   
  14   2    0    4390.1835  3660.8915  180.0   0.90751  0.11   
  10   10   1    1845.6672  1680.2272  -0.0    0.90525  0.09   
  11   4    8    4135.6676  3764.9588  0.0     0.90525  0.20   
  11   8    4    3059.5945  2785.3415  180.0   0.90525  0.15   
  13   4    4    4403.3309  4008.6297  180.0   0.90525  0.22   
  14   1    2    15877.1828 14453.9993 180.0   0.90525  0.79   
  14   2    1    372.3042   338.9320   -180.0  0.90525  0.02   
  12   3    7    0.8373     0.8469     0.0     0.90301  0.00   
  12   7    3    1913.1456  1934.9420  180.0   0.90301  0.09   
  11   1    9    4.6262     4.8720     0.0     0.90078  0.00   
  11   9    1    13.0345    13.7271    180.0   0.90078  0.00   
  13   3    5    7117.7339  7495.9311  0.0     0.90078  0.35   
  13   5    3    8715.7637  9178.8715  -0.0    0.90078  0.43   
  10   10   2    15563.8006 15837.8249 -180.0  0.89857  0.76   
  14   2    2    12.3180    12.5348    180.0   0.89857  0.00   
  12   5    6    3067.9207  2936.7522  -180.0  0.89638  0.15   
  12   6    5    1609.3270  1540.5205  180.0   0.89638  0.08   
  13   0    6    6937.0893  6640.4949  -0.0    0.89638  0.17   
  14   3    0    1965.3909  1881.3609  -180.0  0.89638  0.05   
  10   5    9    236.3972   220.2432   180.0   0.89420  0.01   
  10   9    5    70.7544    65.9195    -0.0    0.89420  0.00   
  11   2    9    295.0537   274.8915   180.0   0.89420  0.01   
  11   6    7    6927.5399  6454.1541  -0.0    0.89420  0.33   
  11   7    6    629.0598   586.0737   -180.0  0.89420  0.03   
  11   9    2    580.0079   540.3737   0.0     0.89420  0.03   
  13   1    6    8836.3729  8232.5491  -0.0    0.89420  0.42   
  13   6    1    1705.2477  1588.7215  0.0     0.89420  0.08   
  14   1    3    751.1269   699.7995   -180.0  0.89420  0.04   
  14   3    1    8540.6293  7957.0151  180.0   0.89420  0.41   
  12   0    8    14409.9528 13773.7245 -0.0    0.88989  0.34   
  12   8    0    2360.4054  2256.1889  -0.0    0.88989  0.06   
  9    8    8    437.9526   418.7727   180.0   0.88776  0.02   
  10   10   3    6.6070     6.3177     -0.0    0.88776  0.00   
  12   1    8    6053.6460  5788.5291  -0.0    0.88776  0.29   
  12   4    7    1437.5720  1374.6141  180.0   0.88776  0.07   
  12   7    4    1022.4376  977.6605   -0.0    0.88776  0.05   
  12   8    1    13.3596    12.7746    0.0     0.88776  0.00   
  13   2    6    378.2257   361.6615   180.0   0.88776  0.02   
  13   6    2    690.7074   660.4581   180.0   0.88776  0.03   
  14   2    3    630.5315   602.9177   -180.0  0.88776  0.03   
  14   3    2    5384.1031  5148.3087  0.0     0.88776  0.25   
  11   5    8    139.8752   136.1747   -0.0    0.88564  0.01   
  11   8    5    2720.1456  2648.1823  -0.0    0.88564  0.13   
  13   4    5    901.1960   877.3542   180.0   0.88564  0.04   
  13   5    4    4179.4783  4068.9073  -180.0  0.88564  0.20   
  9    9    7    2332.2639  2275.0765  -180.0  0.88354  0.11   
  11   3    9    18946.9193 18482.3380 0.0     0.88354  0.88   
  11   9    3    510.3349   497.8214   -180.0  0.88354  0.02   
  12   2    8    301.8993   283.2771   -180.0  0.88146  0.01   
  12   8    2    5101.0970  4786.4441  -180.0  0.88146  0.24   
  14   0    4    1917.2258  1798.9649  -0.0    0.88146  0.04   
  14   4    0    2741.8533  2572.7264  -0.0    0.88146  0.06   
  10   7    8    7.6951     6.8543     -0.0    0.87938  0.00   
  10   8    7    5110.0872  4551.7242  0.0     0.87938  0.24   
  14   1    4    372.5597   331.8513   -0.0    0.87938  0.02   
  14   4    1    363.5006   323.7820   -180.0  0.87938  0.02   
  13   3    6    3141.9782  2730.7825  180.0   0.87733  0.14   
  13   6    3    14000.8156 12168.5063 180.0   0.87733  0.64   
  14   3    3    9861.9808  8571.3276  0.0     0.87733  0.45   
  10   10   4    242.1147   201.4455   -0.0    0.87326  0.01   
  12   6    6    2009.3678  1671.8446  -180.0  0.87326  0.09   
  14   2    4    9.9007     8.2376     0.0     0.87326  0.00   
  14   4    2    8620.1957  7172.2203  -180.0  0.87326  0.39   
  10   6    9    14539.6591 11650.4990 -0.0    0.87124  0.66   
  10   9    6    651.1013   521.7217   -0.0    0.87124  0.03   
  12   3    8    1739.9879  1394.2368  180.0   0.87124  0.08   
  12   8    3    1231.1845  986.5371   -0.0    0.87124  0.06   
  11   4    9    2110.0282  1676.8994  -0.0    0.86924  0.09   
  11   9    4    1132.4695  900.0057   0.0     0.86924  0.05   
  12   5    7    2980.2294  2368.4731  180.0   0.86924  0.13   
  12   7    5    1246.5496  990.6685   180.0   0.86924  0.06   
  11   7    7    1837.6179  1477.6492  0.0     0.86725  0.08   
  13   1    7    3008.7264  2419.3505  0.0     0.86725  0.13   
  13   5    5    16039.6386 12897.6530 180.0   0.86725  0.71   
  13   7    1    1530.5068  1230.6977  0.0     0.86725  0.07   
  11   0    10   729.3985   576.5380   180.0   0.86332  0.02   
  11   6    8    919.1525   726.5251   -180.0  0.86332  0.04   
  11   8    6    14892.9558 11771.8292 0.0     0.86332  0.66   
  13   4    6    5584.3965  4414.0707  -0.0    0.86332  0.25   
  13   6    4    1792.8281  1417.1039  0.0     0.86332  0.08   
  14   3    4    58.0342    45.8719    0.0     0.86332  0.00   
  14   4    3    28.0152    22.1440    180.0   0.86332  0.00   
  14   5    0    366.4431   289.6473   180.0   0.86332  0.01   
  11   1    10   1739.6682  1291.2013  0.0     0.86137  0.08   
  11   10   1    182.8289   135.6977   0.0     0.86137  0.01   
  13   2    7    2713.7816  2014.1993  180.0   0.86137  0.12   
  13   7    2    5408.1975  4014.0249  -0.0    0.86137  0.24   
  14   1    5    205.3370   152.4034   -180.0  0.86137  0.01   
  14   5    1    7337.3482  5445.8624  0.0     0.86137  0.32   
  12   8    4    1161.7749  758.7729   -0.0    0.85752  0.05   
  12   4    8    997.2645   651.3286   0.0     0.85752  0.04   
  11   10   2    1627.5917  1061.3017  -180.0  0.85561  0.07   
  10   10   5    5030.9455  3280.5221  180.0   0.85561  0.22   
  11   2    10   272.7563   177.8558   0.0     0.85561  0.01   
  12   9    0    611.1360   398.5026   0.0     0.85561  0.01   
  14   2    5    1639.6894  1069.1902  180.0   0.85561  0.07   
  14   5    2    2857.8265  1863.4992  0.0     0.85561  0.12   
  9    9    8    1237.0871  853.6324   180.0   0.85372  0.05   
  12   1    9    5720.8069  3947.5523  0.0     0.85372  0.25   
  12   9    1    4184.8877  2887.7157  -180.0  0.85372  0.18   
  11   5    9    134.7936   101.7266   -180.0  0.85183  0.01   
  11   9    5    69.0464    52.1082    -0.0    0.85183  0.00   
  13   3    7    915.6528   691.0285   -180.0  0.85183  0.04   
  13   7    3    13732.6330 10363.7981 -180.0  0.85183  0.59   
  15   1    1    327.6970   247.3077   0.0     0.85183  0.01   
  10   8    8    8670.7791  7133.9968  -0.0    0.84996  0.37   
  14   4    4    691.5584   568.9887   -0.0    0.84996  0.03   
  12   2    9    3515.8450  3079.5087  -180.0  0.84811  0.15   
  12   6    7    19.8345    17.3729    180.0   0.84811  0.00   
  12   7    6    39.0270    34.1836    180.0   0.84811  0.00   
  12   9    2    4844.2214  4243.0259  180.0   0.84811  0.20   
  15   0    2    6371.7202  5580.9535  0.0     0.84811  0.13   
  11   10   3    914.3198   852.3084   -0.0    0.84626  0.04   
  10   7    9    574.3916   535.4350   180.0   0.84626  0.02   
  10   9    7    29.6057    27.5977    0.0     0.84626  0.00   
  11   3    10   638.5007   595.1960   -180.0  0.84626  0.03   
  13   5    6    1368.8638  1276.0241  -180.0  0.84626  0.06   
  13   6    5    6974.0654  6501.0672  0.0     0.84626  0.29   
  14   3    5    215.9083   201.2649   -0.0    0.84626  0.01   
  14   5    3    5875.3068  5476.8288  -180.0  0.84626  0.25   
  15   1    2    4717.7447  4397.7755  -180.0  0.84626  0.20   
  15   2    1    4309.4122  4017.1374  -0.0    0.84626  0.18   
  14   0    6    37.4274    38.1875    -0.0    0.84261  0.00   
  14   6    0    85.5294    87.2663    -180.0  0.84261  0.00   
  12   5    8    1303.9121  1288.6750  0.0     0.84080  0.05   
  12   8    5    772.6323   763.6036   -180.0  0.84080  0.03   
  13   0    8    19236.2766 19011.4876 -180.0  0.84080  0.40   
  14   1    6    568.3894   561.7473   -0.0    0.84080  0.02   
  14   6    1    13245.3101 13090.5297 180.0   0.84080  0.55   
  15   2    2    754.9326   746.1107   -180.0  0.84080  0.03   
  11   7    8    5173.5527  4997.7760  180.0   0.83900  0.21   
  11   8    7    2214.2506  2139.0193  -180.0  0.83900  0.09   
  12   3    9    3931.9599  3798.3676  -180.0  0.83900  0.16   
  12   9    3    648.4757   626.4431   -180.0  0.83900  0.03   
  13   1    8    1317.5791  1272.8130  -180.0  0.83900  0.05   
  13   4    7    15077.1489 14564.8877 -0.0    0.83900  0.62   
  13   7    4    1477.7410  1427.5334  180.0   0.83900  0.06   
  13   8    1    1.7569     1.6972     0.0     0.83900  0.00   
  15   1    3    2608.0930  2479.1795  -180.0  0.83721  0.11   
  15   3    1    983.1659   934.5697   -180.0  0.83721  0.04   
  10   10   6    2231.7647  1983.3731  0.0     0.83543  0.09   
  14   2    6    628.9510   558.9499   180.0   0.83543  0.03   
  14   6    2    8128.7481  7224.0321  0.0     0.83543  0.33   
  11   4    10   290.6508   234.7158   -180.0  0.83367  0.01   
  11   10   4    2673.5786  2159.0553  0.0     0.83367  0.11   
  13   2    8    1129.9897  912.5261   -0.0    0.83367  0.05   
  13   8    2    412.0310   332.7367   180.0   0.83367  0.02   
  14   4    5    3306.0499  2669.8093  -0.0    0.83367  0.13   
  14   5    4    222.1257   179.3782   -180.0  0.83367  0.01   
  11   6    9    3686.0327  2849.3290  180.0   0.83192  0.15   
  11   9    6    2915.1667  2253.4443  -0.0    0.83192  0.12   
  15   2    3    1882.3708  1455.0858  0.0     0.83192  0.08   
  15   3    2    2776.8209  2146.5020  0.0     0.83192  0.11   
  12   9    4    236.5025   209.9729   0.0     0.82672  0.01   
  15   0    4    1083.8239  962.2463   -0.0    0.82672  0.02   
  12   4    9    14720.5042 13069.2357 0.0     0.82672  0.58   
  13   6    6    4.6726     4.1485     -180.0  0.82672  0.00   
  14   3    6    1264.5176  1122.6707  -180.0  0.82672  0.05   
  14   6    3    840.3638   746.0962   -0.0    0.82672  0.03   
  12   7    7    3105.8792  2802.1516  0.0     0.82501  0.12   
  13   3    8    307.5157   277.4434   0.0     0.82501  0.01   
  13   8    3    156.5832   141.2707   -0.0    0.82501  0.01   
  15   1    4    11265.9189 10164.2110 -0.0    0.82501  0.44   
  15   4    1    8546.0204  7710.2947  180.0   0.82501  0.34   
  15   3    3    14731.8970 13151.9927 0.0     0.82331  0.58   
  9    9    9    3878.5798  3462.6263  0.0     0.82331  0.05   
  11   11   1    2406.9383  2148.8092  -0.0    0.82331  0.09   
  13   5    7    2453.0577  2189.9826  0.0     0.82331  0.10   
  13   7    5    10855.8097 9691.5919  0.0     0.82331  0.43   
  12   0    10   16394.6805 14058.0069 -180.0  0.82162  0.32   
  12   6    8    332.8071   285.3733   0.0     0.82162  0.01   
  12   8    6    4.4773     3.8392     -0.0    0.82162  0.00   
  12   10   0    1778.2034  1524.7625  -180.0  0.82162  0.03   
  10   8    9    2954.1504  2392.5741  180.0   0.81995  0.11   
  10   9    8    260.4773   210.9613   0.0     0.81995  0.01   
  12   1    10   6087.4178  4930.2156  180.0   0.81995  0.24   
  12   10   1    1.4786     1.1975     -180.0  0.81995  0.00   
  14   7    0    3412.5788  2763.8566  -0.0    0.81995  0.07   
  15   2    4    1673.0157  1354.9799  180.0   0.81995  0.06   
  15   4    2    917.9181   743.4243   -180.0  0.81995  0.04   
  11   5    10   1113.2200  861.3464   180.0   0.81828  0.04   
  11   10   5    3401.0903  2631.5703  0.0     0.81828  0.13   
  11   11   2    2037.2299  1576.2927  180.0   0.81828  0.08   
  14   1    7    102.4351   79.2585    -0.0    0.81828  0.00   
  14   5    5    556.4407   430.5422   180.0   0.81828  0.02   
  14   7    1    5725.2676  4429.8867  -180.0  0.81828  0.22   
  12   2    10   6783.3856  5106.4369  -0.0    0.81497  0.26   
  12   10   2    6242.4789  4699.2499  0.0     0.81497  0.24   
  14   4    6    52.7875    39.7377    -0.0    0.81497  0.00   
  14   6    4    55.9695    42.1330    -0.0    0.81497  0.00   
  10   10   7    33.9878    25.7549    0.0     0.81333  0.00   
  11   8    8    1082.3792  820.1933   -180.0  0.81333  0.04   
  13   4    8    1937.3067  1468.0307  -180.0  0.81333  0.07   
  13   8    4    2053.1053  1555.7793  -0.0    0.81333  0.08   
  14   2    7    110.0069   83.3598    -180.0  0.81333  0.00   
  14   7    2    3635.9462  2755.2068  -180.0  0.81333  0.14   
  12   5    9    23399.9702 17978.6130 -0.0    0.81171  0.89   
  12   9    5    105.6517   81.1741    180.0   0.81171  0.00   
  15   3    4    3365.8532  2586.0449  -180.0  0.81171  0.13   
  15   4    3    249.0867   191.3777   0.0     0.81171  0.01   
  11   7    9    567.6239   442.2350   180.0   0.81009  0.02   
  11   9    7    6.5713     5.1197     0.0     0.81009  0.00   
  11   11   3    214.1047   166.8087   -180.0  0.81009  0.01   
  13   1    9    2027.8088  1579.8633  180.0   0.81009  0.08   
  13   9    1    516.4499   402.3655   -0.0    0.81009  0.02   
  15   1    5    1718.8728  1339.1716  -0.0    0.81009  0.06   
  15   5    1    204.5086   159.3324   0.0     0.81009  0.01   
_reflns_number_total  705
_reflns_limit_h_min  15
_reflns_limit_h_max  15
_reflns_limit_k_min  5
_reflns_limit_k_max  5
_reflns_limit_l_min  1
_reflns_limit_l_max  1
_reflns_d_resolution_low    7.410
_reflns_d_resolution_high   0.810

# POWDER DATA TABLE
_pd_meas_2theta_range_min  2.00000
_pd_meas_2theta_range_max  53.49000
_pd_meas_2theta_range_inc  0.01000
_pd_meas_number_of_points  5150

loop_
   _pd_meas_intensity_total
   _pd_calc_intensity_total
   _pd_proc_intensity_bkg_calc
   _pd_proc_ls_weight
  9749.39      9277.8178    9277.8178   0.0001025705 
  9779.2       9274.6279    9274.6279   0.0001022577 
  9649.93      9274.3398    9274.3398   0.0001036278 
  9556.95      9276.6533    9276.6533   0.000104636 
  9599.06      9281.2888    9281.2888   0.0001041769 
  9666.02      9287.9831    9287.9831   0.0001034552 
  9490.75      9296.486     9296.486    0.0001053657 
  9641.64      9306.5711    9306.5711   0.0001037169 
  9484.49      9318.0216    9318.0216   0.0001054352 
  9511.38      9330.6358    9330.6358   0.0001051372 
  9602.93      9344.2281    9344.2281   0.0001041348 
  9511.36      9358.6246    9358.6246   0.0001051374 
  9550.59      9373.6605    9373.6605   0.0001047056 
  9557.21      9389.1925    9389.1925   0.000104633 
  9327.05      9405.0809    9405.0809   0.0001072149 
  9489.72      9421.1963    9421.1963   0.0001053772 
  9533.86      9437.4242    9437.4242   0.0001048893 
  9429.07      9453.6544    9453.6544   0.000106055 
  9482.86      9469.7905    9469.7905   0.0001054534 
  9354.3       9485.7424    9485.7424   0.0001069028 
  9549.3       9501.4286    9501.4286   0.0001047198 
  9277.61      9516.7748    9516.7748   0.0001077863 
  9316.67      9531.7125    9531.7125   0.0001073345 
  9281.95      9546.1855    9546.1855   0.0001077359 
  9508.51      9560.137     9560.137    0.0001051689 
  9165.16      9573.5224    9573.5224   0.0001091089 
  9301.93      9586.2989    9586.2989   0.0001075046 
  9362.6       9598.4292    9598.4292   0.000106808 
  9287.91      9609.8816    9609.8816   0.0001076669 
  9372.6       9620.6318    9620.6318   0.000106694 
  9359.55      9630.6565    9630.6565   0.0001068427 
  9341.6       9639.9394    9639.9394   0.0001070479 
  9224.15      9648.4609    9648.4609   0.0001084112 
  9370.81      9656.2133    9656.2133   0.0001067145 
  9486.6       9663.1885    9663.1885   0.0001054118 
  9259.55      9669.3856    9669.3856   0.0001079965 
  9233.99      9674.799     9674.799    0.0001082957 
  9265.7       9679.4315    9679.4315   0.0001079249 
  9503.31      9683.286     9683.286    0.0001052265 
  9285.17      9686.3687    9686.3687   0.0001076986 
  9280.96      9688.6847    9688.6847   0.0001077473 
  9491.48      9690.2494    9690.2494   0.0001053577 
  9294.85      9691.0698    9691.0698   0.0001075865 
  9206.82      9691.1595    9691.1595   0.0001086151 
  9458.13      9690.5317    9690.5317   0.0001057292 
  9344.68      9689.2047    9689.2047   0.0001070127 
  9455.62      9687.1937    9687.1937   0.0001057572 
  9509.91      9684.5169    9684.5169   0.0001051536 
  9378.56      9681.1915    9681.1915   0.0001066263 
  9437.85      9677.237     9677.237    0.0001059563 
  9372.07      9672.6744    9672.6744   0.0001066999 
  9547.58      9667.5242    9667.5242   0.0001047386 
  9489.46      9661.8052    9661.8052   0.00010538 
  9566.03      9655.5414    9655.5414   0.0001045365 
  9487.93      9648.7545    9648.7545   0.0001053971 
  9611.06      9641.4628    9641.4628   0.0001040468 
  9648         9633.6915    9633.6915   0.0001036485 
  9545.3       9625.4622    9625.4622   0.0001047637 
  9704.98      9616.7959    9616.7959   0.0001030398 
  9587.74      9607.7143    9607.7143   0.0001042999 
  9625.44      9598.2416    9598.2416   0.0001038914 
  9571.21      9588.3963    9588.3963   0.0001044799 
  9744.64      9578.2027    9578.2027   0.0001026204 
  9678.65      9567.6799    9567.6799   0.0001033203 
  9784.6       9556.852     9556.852    0.0001022015 
  9633.23      9545.7355    9545.7355   0.0001038074 
  9659.86      9534.3552    9534.3552   0.0001035211 
  9817.79      9522.7271    9522.7271   0.0001018558 
  9663.89      9510.8738    9510.8738   0.000103478 
  9712.1       9498.814     9498.814    0.0001029643 
  9684.24      9486.5632    9486.5632   0.0001032606 
  9556.3       9474.1442    9474.1442   0.0001046431 
  9633.18      9461.5715    9461.5715   0.0001038078 
  9709.8       9448.8645    9448.8645   0.0001029888 
  9820.43      9436.0391    9436.0391   0.0001018285 
  9508.91      9423.1107    9423.1107   0.0001051646 
  9554.69      9410.0968    9410.0968   0.0001046606 
  9541.31      9397.0115    9397.0115   0.0001048075 
  9528.57      9383.8684    9383.8684   0.0001049475 
  9498.3       9370.6842    9370.6842   0.000105282 
  9560.81      9357.47      9357.47     0.0001045936 
  9557.89      9344.24      9344.24     0.0001046255 
  9340.89      9331.0069    9331.0069   0.0001070561 
  9389         9317.7827    9317.7827   0.0001065077 
  9487.8       9304.5772    9304.5772   0.0001053986 
  9374.74      9291.4029    9291.4029   0.0001066697 
  9341.43      9278.2684    9278.2684   0.0001070502 
  9357.53      9265.1875    9265.1875   0.0001068659 
  9164.19      9252.1652    9252.1652   0.0001091203 
  9278.96      9239.2115    9239.2115   0.0001077708 
  9192.37      9226.3343    9226.3343   0.000108786 
  9356.07      9213.5431    9213.5431   0.0001068824 
  9209.57      9200.8427    9200.8427   0.0001085827 
  9192.89      9188.2417    9188.2417   0.0001087799 
  9075.14      9175.7455    9175.7455   0.0001101912 
  9116.09      9163.3604    9163.3604   0.0001096962 
  9080.7       9151.0928    9151.0928   0.0001101237 
  9108.4       9138.9456    9138.9456   0.0001097886 
  9197.72      9126.9235    9126.9235   0.0001087225 
  8976.83      9115.0336    9115.0336   0.000111398 
  9005.93      9103.2756    9103.2756   0.0001110379 
  9049.63      9091.656     9091.656    0.0001105019 
  9110.42      9080.1754    9080.1754   0.0001097645 
  9045.29      9068.8374    9068.8374   0.0001105548 
  8997         9057.6448    9057.6448   0.0001111482 
  8849.42      9046.5982    9046.5982   0.0001130019 
  8929.2       9035.7011    9035.7011   0.000111992 
  8988.68      9024.9527    9024.9527   0.0001112512 
  8969.32      9014.3557    9014.3557   0.0001114912 
  8928.08      9003.9086    9003.9086   0.0001120062 
  8988.42      8993.6134    8993.6134   0.0001112542 
  8785.53      8983.4707    8983.4707   0.0001138234 
  8926.26      8973.4789    8973.4789   0.000112029 
  8967.91      8963.6383    8963.6383   0.0001115088 
  8888.46      8953.9488    8953.9488   0.0001125055 
  8892.76      8944.4093    8944.4093   0.0001124511 
  8918.27      8935.0179    8935.0179   0.0001121294 
  8780.72      8925.7738    8925.7738   0.0001138859 
  8865.88      8916.6762    8916.6762   0.000112792 
  8983.62      8907.7222    8907.7222   0.0001113136 
  9019.36      8898.9124    8898.9124   0.0001108726 
  8978.12      8890.2432    8890.2432   0.0001113818 
  8827.67      8881.7129    8881.7129   0.0001132801 
  8965.99      8873.3187    8873.3187   0.0001115326 
  8989.15      8865.0596    8865.0596   0.0001112453 
  8999.21      8856.9323    8856.9323   0.0001111208 
  8973.55      8848.9344    8848.9344   0.0001114387 
  9084.7       8841.0644    8841.0644   0.0001100752 
  8779.94      8833.3184    8833.3184   0.0001138958 
  8876.94      8825.6934    8825.6934   0.0001126515 
  8960.58      8818.188     8818.188    0.0001116 
  9010.47      8810.7984    8810.7984   0.000110982 
  8809.71      8803.5225    8803.5225   0.000113511 
  8800.86      8796.3565    8796.3565   0.0001136253 
  8773.63      8789.2977    8789.2977   0.000113978 
  8840.96      8782.3435    8782.3435   0.0001131098 
  8875.23      8775.4904    8775.4904   0.0001126732 
  8920.93      8768.7365    8768.7365   0.0001120959 
  8992.82      8762.0772    8762.0772   0.0001111998 
  8879.14      8755.5101    8755.5101   0.0001126235 
  8874.05      8749.0328    8749.0328   0.0001126883 
  8936.27      8742.6418    8742.6418   0.0001119034 
  8970.09      8736.3343    8736.3343   0.0001114817 
  9069.01      8730.1079    8730.1079   0.0001102655 
  9027.41      8723.9582    8723.9582   0.0001107737 
  8927.95      8717.8836    8717.8836   0.0001120079 
  8995.58      8711.881     8711.881    0.0001111655 
  9055.58      8705.9478    8705.9478   0.0001104292 
  9198.59      8700.0812    8700.0812   0.0001087123 
  9158.14      8694.2774    8694.2774   0.0001091924 
  9149.38      8688.5359    8688.5359   0.000109297 
  8956.22      8682.8524    8682.8524   0.0001116543 
  9104.94      8677.2252    8677.2252   0.0001098305 
  9108.06      8671.6522    8671.6522   0.000109793 
  9159.94      8666.1297    8666.1297   0.000109171 
  9009.57      8660.6571    8660.6571   0.000110993 
  9003.61      8655.231     8655.231    0.0001110667 
  8950.93      8649.8492    8649.8492   0.0001117204 
  8982.99      8644.5108    8644.5108   0.0001113214 
  8979.95      8639.2125    8639.2125   0.0001113592 
  8964.62      8633.9532    8633.9532   0.0001115496 
  8876.7       8628.731     8628.731    0.0001126546 
  8720.28      8623.5432    8623.5432   0.0001146751 
  8753.37      8618.3893    8618.3893   0.0001142416 
  8616.3       8613.2686    8613.2686   0.0001160592 
  8760.76      8608.1765    8608.1765   0.0001141454 
  8628.9       8603.1144    8603.1144   0.0001158896 
  8770.64      8598.0798    8598.0798   0.0001140168 
  8427.64      8593.072     8593.072    0.0001186571 
  8514.76      8588.0898    8588.0898   0.000117443 
  8596.56      8583.1314    8583.1314   0.0001163257 
  8631.87      8578.1972    8578.1972   0.0001158496 
  8532.51      8573.2847    8573.2847   0.0001171988 
  8511.19      8568.3946    8568.3946   0.0001174924 
  8451.78      8563.5248    8563.5248   0.0001183182 
  8482.84      8558.6755    8558.6755   0.0001178849 
  8562.33      8553.8472    8553.8472   0.0001167908 
  8662.34      8549.0371    8549.0371   0.0001154422 
  8434.84      8544.247     8544.247    0.0001185559 
  8388.15      8539.475     8539.475    0.0001192159 
  8355.79      8534.7217    8534.7217   0.0001196775 
  8526.37      8529.9865    8529.9865   0.0001172833 
  8493.66      8525.2705    8525.2705   0.0001177348 
  8488.38      8520.5725    8520.5725   0.0001178081 
  8536.69      8515.8929    8515.8929   0.0001171414 
  8379.01      8511.2323    8511.2323   0.0001193459 
  8374.51      8506.5905    8506.5905   0.0001194098 
  8408.81      8501.9677    8501.9677   0.0001189228 
  8532.55      8497.3652    8497.3652   0.0001171983 
  8464.26      8492.7825    8492.7825   0.0001181439 
  8529         8488.2201    8488.2201   0.000117247 
  8292.08      8483.6793    8483.6793   0.0001205969 
  8437.93      8479.1599    8479.1599   0.0001185125 
  8399.88      8474.6634    8474.6634   0.0001190492 
  8551.44      8470.1903    8470.1903   0.0001169394 
  8383.93      8465.741     8465.741    0.0001192758 
  8376.9       8461.317     8461.317    0.0001193759 
  8314.31      8456.919     8456.919    0.0001202747 
  8384.61      8452.5476    8452.5476   0.0001192662 
  8493.83      8448.2042    8448.2042   0.0001177325 
  8443.38      8443.8901    8443.8901   0.0001184359 
  8414.74      8439.6059    8439.6059   0.0001188391 
  8275.99      8435.3528    8435.3528   0.0001208316 
  8418.75      8431.1323    8431.1323   0.0001187823 
  8478.37      8426.9455    8426.9455   0.0001179471 
  8370.07      8422.7936    8422.7936   0.0001194733 
  8515.84      8418.678     8418.678    0.0001174283 
  8422.11      8414.6001    8414.6001   0.000118735 
  8264.26      8410.561     8410.561    0.0001210029 
  8335.47      8406.5623    8406.5623   0.0001199692 
  8361.23      8402.6056    8402.6056   0.0001195995 
  8453.29      8398.6915    8398.6915   0.0001182971 
  8423.6       8394.822     8394.822    0.000118714 
  8375.28      8390.9991    8390.9991   0.0001193991 
  8255.35      8387.2237    8387.2237   0.0001211337 
  8366.88      8383.497     8383.497    0.0001195187 
  8370.57      8379.8207    8379.8207   0.0001194662 
  8476.1       8376.1975    8376.1975   0.0001179786 
  8357.03      8372.6275    8372.6275   0.0001196597 
  8292.46      8369.1125    8369.1125   0.0001205916 
  8297.66      8365.6546    8365.6546   0.0001205159 
  8394.53      8362.2551    8362.2551   0.0001191251 
  8371.16      8358.9152    8358.9152   0.0001194579 
  8496.99      8355.637     8355.637    0.0001176888 
  8419.66      8352.4214    8352.4214   0.0001187697 
  8195.6       8349.2706    8349.2706   0.0001220166 
  8293.49      8346.1856    8346.1856   0.0001205765 
  8372.85      8343.1685    8343.1685   0.0001194336 
  8480.58      8340.2209    8340.2209   0.0001179164 
  8324.31      8337.3432    8337.3432   0.00012013 
  8477.93      8334.5383    8334.5383   0.0001179533 
  8213.87      8331.8067    8331.8067   0.0001217453 
  8351.93      8329.1504    8329.1504   0.0001197328 
  8397.44      8326.5708    8326.5708   0.000119084 
  8459.31      8324.069     8324.069    0.000118213 
  8441.92      8321.6468    8321.6468   0.0001184565 
  8291.09      8319.3057    8319.3057   0.0001206115 
  8256.24      8317.0466    8317.0466   0.0001211207 
  8299.96      8314.8711    8314.8711   0.0001204826 
  8335.29      8312.7805    8312.7805   0.0001199719 
  8484.22      8310.7765    8310.7765   0.0001178659 
  8364.14      8308.8597    8308.8597   0.0001195579 
  8265.03      8307.032     8307.032    0.0001209917 
  8287.71      8305.2943    8305.2943   0.0001206608 
  8388.19      8303.6476    8303.6476   0.0001192151 
  8386.98      8302.0932    8302.0932   0.0001192323 
  8379.77      8300.6332    8300.6332   0.000119335 
  8404.16      8299.2671    8299.2671   0.0001189887 
  8246.29      8298.4841    8297.997    0.0001212666 
  8311.97      8297.3192    8296.8235   0.0001203084 
  8414.59      8296.2526    8295.748    0.0001188411 
  8365.34      8295.2849    8294.7712   0.000119541 
  8430.11      8294.4171    8293.8941   0.0001186225 
  8326.53      8293.6501    8293.1175   0.0001200981 
  8248.25      8292.9849    8292.4423   0.0001212378 
  8349.37      8292.4222    8291.8696   0.0001197695 
  8359.83      8291.9629    8291.3998   0.0001196197 
  8484.44      8291.6073    8291.0334   0.0001178629 
  8397.38      8291.3571    8290.7722   0.0001190848 
  8288.13      8291.2119    8290.6157   0.0001206544 
  8257.65      8291.1731    8290.5652   0.0001210999 
  8350.08      8291.2414    8290.6215   0.0001197593 
  8370.53      8291.4166    8290.7842   0.0001194667 
  8405.17      8291.6997    8291.0546   0.0001189744 
  8474.25      8292.0913    8291.433    0.0001180045 
  8210.89      8292.5914    8291.9195   0.0001217894 
  8336.57      8293.2007    8292.5148   0.0001199535 
  8332.41      8293.9198    8293.2195   0.0001200134 
  8411.58      8294.7484    8294.0331   0.0001188836 
  8424.68      8295.6874    8294.9568   0.0001186988 
  8382.98      8296.7366    8295.9901   0.0001192894 
  8272.39      8297.8964    8297.1335   0.000120884 
  8315.5       8299.1671    8298.3872   0.0001202573 
  8408         8300.5484    8299.751    0.0001189342 
  8460.22      8302.0407    8301.2251   0.0001182004 
  8424.95      8303.6442    8302.8099   0.0001186951 
  8275.42      8305.3584    8304.5047   0.0001208396 
  8362.77      8307.1838    8306.31     0.0001195776 
  8478.03      8309.1199    8308.2253   0.000117952 
  8442.18      8311.1668    8310.2507   0.0001184529 
  8515.91      8313.3243    8312.3858   0.0001174272 
  8552.4       8315.5923    8314.6307   0.0001169262 
  8403.4       8317.9705    8316.9848   0.0001189996 
  8389.87      8320.4587    8319.448    0.0001191914 
  8435.36      8323.0564    8322.0198   0.0001185486 
  8500.89      8325.7634    8324.7      0.0001176347 
  8561.13      8328.5795    8327.4881   0.0001168069 
  8525.88      8331.5043    8330.3838   0.0001172899 
  8312.97      8334.5369    8333.3861   0.0001202939 
  8423.19      8337.6773    8336.495    0.00011872 
  8505.26      8340.925     8339.7098   0.0001175742 
  8545.66      8344.2792    8343.0299   0.0001170186 
  8501.48      8347.7395    8346.4545   0.0001176265 
  8389.59      8351.3052    8349.983    0.0001191953 
  8342.74      8354.976     8353.615    0.0001198647 
  8429.48      8358.751     8357.3494   0.0001186313 
  8480.39      8362.6295    8361.1855   0.0001179192 
  8503.8       8366.6109    8365.1224   0.0001175944 
  8484.35      8370.6946    8369.1597   0.0001178641 
  8331.34      8374.8797    8373.2962   0.0001200286 
  8424.39      8379.1656    8377.531    0.0001187029 
  8383.28      8383.5514    8381.8633   0.0001192849 
  8455.73      8388.0363    8386.2921   0.0001182631 
  8472.37      8392.6196    8390.8164   0.0001180307 
  8458.22      8397.3005    8395.4352   0.0001182281 
  8276.28      8402.0781    8400.1476   0.0001208274 
  8507.54      8406.9513    8404.952    0.0001175429 
  8395.03      8411.92      8409.8482   0.0001191181 
  8525.26      8416.9828    8414.8345   0.0001172986 
  8469.68      8422.1392    8419.91     0.0001180684 
  8482.55      8427.3878    8425.0733   0.000117889 
  8381.18      8432.7284    8430.3234   0.0001193149 
  8405.79      8438.1599    8435.659    0.0001189656 
  8458.29      8443.6815    8441.079    0.0001182274 
  8517.08      8449.2926    8446.5822   0.0001174109 
  8517.77      8454.9923    8452.1671   0.0001174018 
  8356.72      8460.7801    8457.8326   0.0001196642 
  8372.49      8466.6551    8463.5774   0.0001194388 
  8429.85      8472.6169    8469.4001   0.0001186261 
  8507.09      8478.6648    8475.2994   0.000117549 
  8542.16      8484.7987    8481.274    0.0001170664 
  8485.58      8491.0178    8487.3225   0.000117847 
  8344.8       8497.3222    8493.4436   0.000119835 
  8467.39      8503.7114    8499.6355   0.0001181002 
  8477.48      8510.1859    8505.8974   0.0001179597 
  8551.45      8516.7456    8512.2276   0.0001169394 
  8543.37      8523.3911    8518.6247   0.00011705 
  8445.74      8530.1228    8525.0871   0.0001184029 
  8448.87      8536.9419    8531.6136   0.0001183591 
  8464.16      8543.8495    8538.2026   0.0001181451 
  8532.85      8550.8474    8544.8526   0.0001171942 
  8566.6       8557.9378    8551.5621   0.0001167325 
  8573.09      8565.1235    8558.33     0.000116644 
  8477.57      8572.4075    8565.1541   0.0001179584 
  8436.32      8587.8076    8572.0336   0.0001185352 
  8515.67      8595.4435    8578.9667   0.0001174305 
  8599.44      8603.1979    8585.9516   0.0001162866 
  8705.87      8611.0801    8592.9873   0.0001148652 
  8610.98      8619.1022    8600.0721   0.0001161307 
  8392.2       8627.2835    8607.2044   0.0001191581 
  8596.32      8635.6591    8614.3827   0.0001163287 
  8556.77      8644.3018    8621.6056   0.0001168666 
  8656.21      8653.373     8628.8715   0.0001155241 
  8710.58      8663.2358    8636.1787   0.0001148029 
  8681.14      8674.6903    8643.526    0.0001151921 
  8498.49      8689.4265    8650.9117   0.0001176681 
  8660.05      8710.836     8658.3342   0.0001154727 
  8781.34      8745.3401    8665.7923   0.0001138778 
  8910.89      8804.3482    8673.284    0.0001122223 
  8957.76      8906.7937    8680.8083   0.0001116352 
  8994.29      9081.8301    8688.3633   0.0001111817 
  9179.45      9370.7468    8695.9478   0.0001089389 
  9555.87      9826.5734    8703.5601   0.0001046478 
  10158.5      10509.5199   8711.1987   0.0000984405 
  10836.6      11476.744    8718.8624   0.0000922799 
  11774.3      12766.3087   8726.5493   0.0000849314 
  12693.7      14377.5964   8734.2582   0.0000787797 
  14602.2      16253.182    8741.9876   0.0000684823 
  16541        18269.0752   8749.7361   0.0000604557 
  18419.1      20239.944    8757.5019   0.0000542915 
  20415.1      21942.5194   8765.2842   0.000048983 
  21897.4      23154.9648   8773.0808   0.0000456673 
  22446.2      23703.855    8780.891    0.0000445507 
  22689.6      23506.0608   8788.7129   0.0000440729 
  21574.1      22591.097    8796.5453   0.000046352 
  20262.1      21094.0361   8804.3868   0.0000493532 
  18424.1      19221.3792   8812.2361   0.0000542763 
  16278.6      17203.6928   8820.0916   0.00006143 
  14320.4      15250.3758   8827.9522   0.0000698303 
  12901.6      13517.4171   8835.8164   0.0000775101 
  11702.8      12093.2776   8843.683    0.0000854488 
  10785.1      11002.2629   8851.5505   0.0000927211 
  10097.8      10220.0341   8859.4177   0.0000990311 
  9517.2       9693.9326    8867.2833   0.000105073 
  9358.95      9361.7285    8875.1462   0.0001068497 
  9124.12      9165.007     8883.0049   0.0001095995 
  9066.05      9056.2955    8890.8582   0.0001103016 
  9002.3       9001.0106    8898.705    0.0001110826 
  8890.54      8976.1631    8906.544    0.0001124793 
  8672.6       8967.6596    8914.3739   0.0001153057 
  8812.87      8967.475     8922.1936   0.0001134704 
  8747.25      8971.3411    8930.0021   0.0001143217 
  8789.98      8977.127     8937.7979   0.0001137659 
  8817.8       8983.8275    8945.5802   0.0001134071 
  8685.8       8990.99      8953.3477   0.0001151303 
  8777.51      8998.4166    8961.0994   0.0001139274 
  8747.23      9006.0202    8968.8341   0.000114322 
  8701.08      9013.7601    8976.5507   0.0001149282 
  8904.29      9021.6147    8984.2483   0.0001123055 
  8852         9029.5709    8991.9257   0.000112969 
  8684.3       9037.6195    8999.582    0.0001151503 
  8709.14      9045.754     9007.2163   0.0001148218 
  8782.16      9053.9693    9014.8273   0.0001138672 
  8871.98      9062.2624    9022.4143   0.0001127144 
  8876.6       9070.631     9029.9762   0.0001126558 
  8882.99      9079.0742    9037.5122   0.0001125747 
  8690.51      9087.5922    9045.0213   0.0001150681 
  8866.62      9096.1861    9052.5027   0.0001127826 
  8872.49      9104.8579    9059.9553   0.0001127079 
  8972.67      9113.6108    9067.3784   0.0001114495 
  8940.39      9122.4489    9074.7712   0.000111852 
  8826.66      9131.3773    9082.1328   0.0001132932 
  8834.73      9140.402     9089.4624   0.0001131895 
  8854.72      9149.5304    9096.7591   0.0001129342 
  8967.15      9158.7711    9104.0224   0.000111518 
  9030.7       9168.1338    9111.2513   0.0001107334 
  9041.73      9177.63      9118.4451   0.0001105983 
  8930.66      9187.2728    9125.6032   0.0001119737 
  8980.11      9197.0768    9132.7248   0.0001113571 
  9067.36      9207.0593    9139.8093   0.0001102857 
  9097.13      9231.3086    9146.8558   0.0001099247 
  9124.77      9241.9531    9153.864    0.0001095917 
  9173.57      9252.8489    9160.833    0.0001090087 
  9008.43      9264.0253    9167.7623   0.000111007 
  9107.65      9275.5153    9174.6513   0.0001097978 
  9143.24      9287.3572    9181.4994   0.0001093704 
  9317.02      9299.5947    9188.306    0.0001073305 
  9298.22      9312.2784    9195.0706   0.0001075474 
  9194.92      9325.4666    9201.7928   0.0001087558 
  9211.52      9339.2272    9208.4718   0.0001085596 
  9299.13      9353.6393    9215.1072   0.0001075369 
  9375.83      9368.7954    9221.6987   0.0001066574 
  9491.92      9384.8045    9228.2457   0.0001053527 
  9482.22      9401.7968    9234.7477   0.0001054605 
  9449.31      9419.9298    9241.2043   0.000105828 
  9498.55      9439.4037    9247.6153   0.0001052792 
  9601.69      9460.4931    9253.98     0.0001041484 
  9718.58      9483.6282    9260.2982   0.0001028958 
  9903.11      9509.5919    9266.5694   0.0001009783 
  10016.8      9539.9909    9272.7934   0.0000998322 
  9891.65      9578.3199    9278.9697   0.0001010953 
  10240.9      9632.2225    9285.0981   0.0000976483 
  10661.8      9717.9784    9291.1782   0.0000937928 
  11080.4      9868.7435    9297.2098   0.0000902503 
  11797.4      10148.4528   9303.1926   0.0000847642 
  12383.4      10673.0493   9309.1264   0.0000807529 
  13641.6      11639.1561   9315.0107   0.0000733055 
  15651.2      13356.669    9320.8455   0.0000638926 
  18432        16275.8252   9326.6305   0.0000542531 
  22321.1      20992.1784   9332.3656   0.0000448003 
  28354.3      28207.7036   9338.0504   0.0000352682 
  36716        38627.8444   9343.6848   0.0000272361 
  49310.4      52787.3085   9349.2688   0.0000202796 
  64213.7      70823.4444   9354.802    0.000015573 
  86387.7      92248.8506   9360.2843   0.0000115757 
  112470       115801.3017  9365.7157   0.0000088913 
  137725       139452.7438  9371.096    0.0000072608 
  159941       160628.397   9376.4251   0.0000062523 
  178962       176628.9422  9381.7028   0.0000055878 
  192810       185180.9823  9386.9292   0.0000051865 
  194707       184979.2845  9392.1042   0.0000051359 
  191018       176039.7721  9397.2277   0.0000052351 
  164748       159704.1343  9402.2995   0.0000060699 
  140903       138282.4902  9407.3198   0.0000070971 
  112253       114497.42    9412.2884   0.0000089084 
  89708.8      90928.0429   9417.2053   0.0000111472 
  68981.2      69589.4236   9422.0706   0.0000144967 
  48764.7      51718.1938   9426.8843   0.0000205067 
  37857        37769.5043   9431.6462   0.0000264151 
  30156.9      27573.7058   9436.3565   0.0000331601 
  23129.1      20569.5856   9441.0153   0.0000432353 
  18527.4      16034.5219   9445.6224   0.0000539744 
  15819        13259.1807   9450.1781   0.0000632147 
  14189.6      11648.6362   9454.6822   0.0000704743 
  12887.8      10758.2405   9459.135    0.0000775934 
  11893.9      10285.6634   9463.5364   0.000084077 
  11288.8      10041.6445   9467.8866   0.000088583 
  10920.3      9916.2308    9472.1856   0.000091573 
  10681.6      9849.777     9476.4336   0.0000936186 
  10353.3      9811.8982    9480.6306   0.0000965879 
  10209.9      9787.9525    9484.7767   0.0000979442 
  10154.2      9771.1918    9488.8721   0.0000984815 
  10061.7      9758.5787    9492.9169   0.0000993868 
  10027.8      9748.7282    9496.9112   0.0000997226 
  10051.5      9740.9622    9500.8551   0.000099488 
  9779.77      9734.902     9504.7489   0.0001022519 
  9840.93      9730.3019    9508.5926   0.0001016163 
  9849.39      9726.9825    9512.3865   0.0001015291 
  9823.04      9724.8038    9516.1305   0.0001018016 
  9846.48      9724.433     9519.825    0.0001015592 
  9837.37      9724.2345    9523.4702   0.0001016532 
  9640.71      9724.9022    9527.0661   0.0001037268 
  9758.5       9726.379     9530.6129   0.0001024748 
  9726.73      9728.6212    9534.111    0.0001028094 
  9881.29      9731.5974    9537.5604   0.0001012013 
  9873.05      9735.2867    9540.9613   0.0001012859 
  9737.38      9739.6786    9544.3139   0.000102697 
  9764.05      9744.7722    9547.6185   0.0001024165 
  9877.58      9750.5762    9550.8753   0.0001012394 
  9994.51      9757.1088    9554.0844   0.000100055 
  10082.7      9764.3982    9557.2462   0.0000991791 
  10158.7      9772.483     9560.3607   0.0000984385 
  10019.1      9781.413     9563.4283   0.0000998103 
  10258        9791.2508    9566.4491   0.0000974845 
  10306.5      9802.0728    9569.4235   0.000097026 
  10415.4      9813.9712    9572.3516   0.0000960114 
  10512.9      9827.0571    9575.2336   0.0000951202 
  10542        9841.4626    9578.0699   0.0000948591 
  10457.5      9857.3459    9580.8606   0.000095625 
  10571.8      9874.8956    9583.606    0.0000945917 
  10662.4      9894.3397    9586.3064   0.0000937873 
  10747.4      9915.9558    9588.9619   0.0000930452 
  10848.3      9940.0972    9591.5729   0.0000921806 
  10750.6      9967.2473    9594.1397   0.0000930182 
  10870.9      9998.1513    9596.6623   0.0000919898 
  11055.7      10034.1367   9599.1413   0.0000904512 
  11249.4      10077.8662   9601.5767   0.0000888939 
  11510        10135.0189   9603.9688   0.0000868804 
  11849.4      10217.8214   9606.318    0.0000843924 
  12151.8      10351.964    9608.6244   0.0000822926 
  12869.3      10589.1386   9610.8884   0.0000777042 
  13644.5      11027.8683   9613.1102   0.0000732892 
  15171        11844.7565   9615.2901   0.0000659148 
  17165.4      13335.7329   9617.4284   0.0000582565 
  19501.5      15961.3207   9619.5253   0.0000512779 
  23678.8      20381.3415   9621.5811   0.000042232 
  29839.3      27454.6668   9623.5961   0.0000335127 
  38415.7      38173.4462   9625.5706   0.0000260311 
  52792.8      53505.5045   9627.5048   0.000018942 
  68720.3      74139.0933   9629.399    0.0000145517 
  92794.3      100164.109   9631.2536   0.0000107765 
  121847       130763.0932  9633.0687   0.000008207 
  156974       164028.0801  9634.8448   0.0000063705 
  194040       197006.9202  9636.5819   0.0000051536 
  228739       226041.9019  9638.2805   0.0000043718 
  254824       247381.1806  9639.9408   0.0000039243 
  265614       257957.1933  9641.5632   0.0000037649 
  266444       256139.7363  9643.1478   0.0000037531 
  246935       242194.6371  9644.695    0.0000040496 
  222354       218216.9736  9646.2051   0.0000044973 
  182798       187563.7453  9647.6783   0.0000054705 
  155537       154054.452   9649.115    0.0000064293 
  119808       121216.1481  9650.5154   0.0000083467 
  86422.2      91738.6773   9651.8799   0.0000115711 
  67072.1      67217.8167   9653.2086   0.0000149093 
  48977.5      48181.9335   9654.502    0.0000204175 
  36752.4      34325.3597   9655.7603   0.0000272092 
  28321        24834.0242   9656.9838   0.0000353097 
  22246.3      18697.4231   9658.1727   0.0000449513 
  19523.7      14940.1904   9659.3274   0.00005122 
  16112.2      12752.5487   9660.4482   0.0000620646 
  14304.3      11533.3707   9661.5354   0.0000699097 
  13338.1      10875.8369   9662.5893   0.0000749728 
  12166.7      10526.0403   9663.6101   0.0000821912 
  11571.6      10336.6894   9664.5981   0.0000864191 
  11126.2      10227.8671   9665.5538   0.0000898776 
  10836.5      10158.7597   9666.4772   0.0000922799 
  10607.1      10109.5836   9667.3689   0.0000942761 
  10357.5      10071.1103   9668.229    0.000096548 
  10164.3      10039.0926   9669.0578   0.0000983839 
  10072.7      10011.5172   9669.8558   0.0000992779 
  10021.4      9987.3399    9670.623    0.0000997863 
  10006.4      9965.9373    9671.36     0.000099936 
  9949.05      9946.8799    9672.0669   0.0001005122 
  9714.27      9929.8398    9672.7441   0.0001029413 
  9705.21      9914.5519    9673.3919   0.0001030375 
  9709.81      9900.7957    9674.0106   0.0001029886 
  9758.76      9888.3854    9674.6005   0.0001024721 
  9691.97      9877.1636    9675.1619   0.0001031782 
  9662.59      9866.9962    9675.6951   0.0001034919 
  9515.15      9857.7685    9676.2004   0.0001050956 
  9563.47      9849.3823    9676.6783   0.0001045645 
  9568.85      9841.7535    9677.1288   0.0001045058 
  9568.5       9834.81      9677.5525   0.0001045096 
  9581.73      9828.4901    9677.9496   0.0001043653 
  9505.59      9822.7413    9678.3204   0.0001052013 
  9418.14      9817.5193    9678.6652   0.0001061781 
  9497.13      9812.7871    9678.9844   0.000105295 
  9522.54      9808.5143    9679.2783   0.000105014 
  9510.29      9804.6771    9679.5472   0.0001051493 
  9536.13      9801.2581    9679.7915   0.0001048644 
  9409.12      9798.2463    9680.0115   0.0001062799 
  9456.7       9795.6392    9680.2074   0.0001057451 
  9465.92      9793.446     9680.3797   0.000105642 
  9497.52      9791.6982    9680.5287   0.0001052907 
  9536.4       9790.4728    9680.6548   0.0001048614 
  9545.91      9789.9478    9680.7581   0.0001047568 
  9421.91      9790.5194    9680.8392   0.0001061356 
  9496.03      9793.0403    9680.8984   0.0001053071 
  9612.46      9799.2647    9680.9359   0.0001040315 
  9640.33      9812.6164    9680.9522   0.0001037309 
  9734.25      9839.3954    9680.9477   0.0001027301 
  9724.85      9890.4692    9680.9225   0.0001028295 
  9829.98      9983.3107    9680.8772   0.0001017297 
  10052.4      10143.9144   9680.8121   0.0000994781 
  10301.2      10407.6871   9680.7275   0.0000970757 
  10748        10818.0232   9680.6238   0.0000930398 
  11215.1      11421.2074   9680.5014   0.0000891661 
  11961.7      12256.8541   9680.3606   0.000083601 
  12983.4      13344.4501   9680.2019   0.0000770211 
  14354.7      14668.5265   9680.0256   0.0000696637 
  16048.9      16166.8421   9679.8321   0.0000623098 
  17613.2      17726.695    9679.6217   0.0000567754 
  19245.8      19193.3775   9679.3949   0.0000519596 
  20339.4      20391.8115   9679.1521   0.0000491658 
  21316.1      21158.8786   9678.8936   0.0000469131 
  21682.9      21380.1818   9678.6198   0.0000461194 
  21362        21020.5339   9678.3312   0.0000468117 
  20180.4      20134.6554   9678.0282   0.0000495528 
  18924        18851.5852   9677.7111   0.0000528434 
  17142.5      17343.0087   9677.3804   0.0000583349 
  15355.5      15778.8151   9677.0365   0.0000651236 
  13921.9      14307.7807   9676.6798   0.0000718294 
  12857.6      13031.4473   9676.3107   0.0000777755 
  11786.6      12000.4752   9675.9297   0.0000848423 
  10886.9      11220.6497   9675.5372   0.0000918541 
  10478.5      10665.9749   9675.1336   0.0000954345 
  10135.7      10289.3659   9674.7194   0.0000986616 
  9943.31      10052.7697   9674.295    0.0001005702 
  9793.49      9909.7319    9673.8609   0.0001021086 
  9637.83      9826.9296    9673.4175   0.0001037579 
  9517.67      9780.5212    9672.9653   0.0001050676 
  9547.02      9754.8546    9672.5047   0.0001047446 
  9466         9740.4096    9672.0362   0.0001056414 
  9482.61      9731.7833    9671.5603   0.0001054562 
  9541.13      9726.0968    9671.0775   0.0001048094 
  9370.41      9721.899     9670.5881   0.0001067189 
  9321.16      9718.4907    9670.0928   0.0001072827 
  9465.3       9715.5434    9669.592    0.000105649 
  9435.85      9712.9017    9669.0862   0.0001059788 
  9440.12      9710.4876    9668.5758   0.0001059308 
  9420.8       9708.2573    9668.0614   0.0001061481 
  9313.82      9706.1822    9667.5436   0.0001073674 
  9393.39      9704.2414    9667.0227   0.0001064578 
  9371.88      9702.4184    9666.4993   0.0001067021 
  9460.45      9700.6997    9665.974    0.0001057031 
  9455.14      9699.074     9665.4473   0.0001057625 
  9360.35      9697.5316    9664.9196   0.0001068336 
  9343.19      9696.0645    9664.3916   0.0001070298 
  9366.97      9694.6657    9663.8638   0.0001067581 
  9470.34      9693.3294    9663.3366   0.0001055928 
  9430.84      9692.0505    9662.8107   0.0001060351 
  9451.92      9690.8248    9662.2866   0.0001057986 
  9257.16      9689.6483    9661.7649   0.0001080246 
  9342.09      9688.5181    9661.2461   0.0001070424 
  9431.64      9687.4314    9660.7309   0.0001060262 
  9409.69      9686.3858    9660.2197   0.0001062733 
  9423.22      9685.3794    9659.7131   0.000106121 
  9381.83      9684.4106    9659.2118   0.0001065891 
  9336.52      9683.4778    9658.7163   0.0001071062 
  9420.26      9682.5799    9658.2272   0.0001061542 
  9386.17      9681.7159    9657.7451   0.0001065398 
  9455.15      9680.8851    9657.2706   0.0001057625 
  9515.05      9680.0868    9656.8044   0.0001050967 
  9353.06      9679.3207    9656.3469   0.0001069169 
  9398.68      9678.5862    9655.8989   0.0001063979 
  9455.1       9677.8833    9655.461    0.0001057631 
  9458.71      9677.2119    9655.0337   0.0001057227 
  9505.87      9676.5719    9654.6178   0.0001051981 
  9522.59      9675.9635    9654.2138   0.0001050134 
  9334.91      9675.3869    9653.8224   0.0001071246 
  9430.28      9674.8423    9653.4442   0.0001060415 
  9477.02      9674.3303    9653.0799   0.0001055184 
  9505.58      9673.8513    9652.7301   0.0001052015 
  9516.67      9673.4058    9652.3955   0.0001050788 
  9480.56      9672.9997    9652.0767   0.0001054791 
  9461.74      9672.6233    9651.7745   0.0001056888 
  9411.91      9672.2826    9651.4894   0.0001062484 
  9528.04      9671.9784    9651.2222   0.0001049533 
  9570.56      9671.7117    9650.9735   0.000104487 
  9590.25      9671.4836    9650.744    0.0001042726 
  9452.18      9671.2952    9650.5345   0.0001057957 
  9504.02      9671.1477    9650.3455   0.0001052186 
  9541.78      9671.0425    9650.1778   0.0001048023 
  9582.71      9670.981     9650.032    0.0001043547 
  9646.21      9670.9647    9649.909    0.0001036677 
  9581.19      9670.9954    9649.8093   0.0001043713 
  9544.46      9671.0749    9649.7337   0.0001047727 
  9575.35      9671.2051    9649.683    0.0001044349 
  9633.78      9671.3881    9649.6577   0.0001038015 
  9669.85      9671.6262    9649.6587   0.0001034142 
  9676.43      9671.922     9649.6867   0.0001033438 
  9556.78      9672.2781    9649.7424   0.0001046377 
  9610.58      9672.6975    9649.8265   0.0001040519 
  9677.57      9673.1834    9649.9397   0.0001033318 
  9694.39      9673.7394    9650.0829   0.0001031524 
  9722.01      9674.3692    9650.2566   0.0001028593 
  9722.25      9675.0773    9650.4618   0.0001028568 
  9564.31      9675.8683    9650.6991   0.0001045554 
  9702.62      9676.7473    9650.9692   0.0001030649 
  9704.53      9677.7203    9651.273    0.0001030446 
  9755.54      9678.7937    9651.6111   0.0001025059 
  9787.12      9679.9746    9651.9844   0.0001021751 
  9716.84      9681.2713    9652.3935   0.0001029142 
  9704.95      9682.6929    9652.8393   0.0001030402 
  9738.24      9676.6766    9653.3225   0.000102688 
  9766.68      9678.4748    9653.8439   0.000102389 
  9801.42      9680.4317    9654.4042   0.0001020261 
  9837.4       9682.5626    9655.0042   0.0001016528 
  9708.78      9684.8853    9655.6447   0.0001029994 
  9737.25      9687.4203    9656.3265   0.0001026984 
  9782.73      9690.1915    9657.0503   0.0001022209 
  9871.26      9693.2269    9657.8169   0.0001013042 
  9852.22      9696.5596    9658.627    0.0001014999 
  9828.06      9700.2296    9659.4815   0.0001017494 
  9786.19      9704.2867    9660.3811   0.0001021848 
  9840.86      9708.7983    9661.3267   0.0001016172 
  9916.06      9713.8647    9662.3189   0.0001008465 
  9915.85      9719.657     9663.3586   0.0001008486 
  9991.41      9726.5021    9664.4466   0.0001000861 
  9906.69      9735.0637    9665.5836   0.000100942 
  9916.44      9746.71      9666.7704   0.0001008427 
  10014.3      9764.2059    9668.0078   0.0000998562 
  10161.8      9792.9225    9669.2965   0.0000984073 
  10238.2      9842.7711    9670.6375   0.0000976734 
  10383.7      9930.9898    9672.0314   0.0000963037 
  10432.3      10085.6516   9673.479    0.0000958554 
  10851.3      10349.2702   9674.9811   0.0000921541 
  11354.4      10781.1665   9676.5385   0.0000880716 
  12054.5      11456.5395   9678.152    0.0000829566 
  13027.9      12459.8366   9679.8223   0.0000767581 
  14286.2      13870.5808   9681.5503   0.0000699975 
  16139.6      15741.6723   9683.3367   0.0000619591 
  18398.5      18073.2317   9685.1822   0.0000543523 
  21414.8      20788.4226   9687.0877   0.0000466967 
  24299.6      23719.8885   9689.0539   0.0000411531 
  27625.8      26614.6965   9691.0817   0.0000361981 
  29817.7      29162.0407   9693.1717   0.0000335371 
  31827.5      31042.3663   9695.3247   0.0000314192 
  32991.2      31991.5276   9697.5416   0.000030311 
  33159.4      31866.0115   9699.823    0.0000301574 
  31670.9      30684.6743   9702.1697   0.0000315748 
  29602.4      28623.6379   9704.5825   0.0000337812 
  26422.7      25966.6413   9707.0622   0.0000378461 
  23239.2      23037.4314   9709.6095   0.0000430308 
  20558        20137.7764   9712.2251   0.0000486426 
  17440.2      17502.8793   9714.9098   0.0000573391 
  15724.7      15278.9889   9717.6643   0.0000635944 
  13807.2      13523.2177   9720.4894   0.000072426 
  12560.1      12220.4231   9723.3859   0.000079617 
  11697.5      11308.7034   9726.3543   0.0000854883 
  11047        10705.1556   9729.3956   0.0000905218 
  10777.9      10326.0994   9732.5103   0.0000927819 
  10547.9      10099.4598   9735.6993   0.0000948055 
  10234.3      9969.8492    9738.9632   0.0000977101 
  10135.8      9898.4637    9742.3028   0.0000986596 
  10056.3      9860.2052    9745.7187   0.0000994404 
  10056.2      9839.961     9749.2117   0.0000994404 
  10023.4      9829.2014    9752.7824   0.0000997664 
  9940.55      9823.3842    9756.4316   0.0001005981 
  9878.43      9820.2075    9760.1599   0.0001012306 
  9932.38      9818.5457    9763.9681   0.0001006809 
  9907.24      9817.8556    9767.8567   0.0001009363 
  9941.6       9817.8682    9771.8265   0.0001005874 
  9939.16      9818.4392    9775.8782   0.000100612 
  9814.22      9819.4818    9780.0123   0.0001018929 
  9893.88      9820.9359    9784.2296   0.0001010726 
  9890.38      9822.7562    9788.5307   0.0001011083 
  9944.14      9824.906     9792.9163   0.0001005618 
  9976.71      9827.3554    9797.3869   0.0001002334 
  9948.8       9830.0787    9801.9432   0.0001005146 
  9864.09      9833.0545    9806.5859   0.0001013779 
  9892.61      9836.2646    9811.3154   0.0001010856 
  9973.91      9839.6935    9816.1326   0.0001002615 
  9994.07      9843.3281    9821.0378   0.0001000592 
  10022.1      9848.4697    9826.0319   0.0000997804 
  9868.89      9852.0919    9831.1152   0.0001013285 
  9974.67      9856.3175    9836.2884   0.0001002539 
  9997.4       9860.726     9841.5521   0.000100026 
  10042.1      9865.3261    9846.9069   0.0000995813 
  10066.7      9870.1401    9852.3532   0.0000993373 
  10088.7      9875.2105    9857.8917   0.0000991199 
  9993.29      9880.6093    9863.5229   0.000100067 
  10048.2      9886.4465    9869.2472   0.0000995197 
  10099.8      9892.8748    9875.0653   0.0000990114 
  10136.2      9900.0853    9880.9776   0.0000986557 
  10154.5      9908.2888    9886.9847   0.0000984776 
  10028.5      9917.6775    9893.0869   0.0000997146 
  10089.4      9928.3698    9899.2849   0.0000991139 
  10063.6      9940.3445    9905.5791   0.000099367 
  10132.8      9953.3835    9911.97     0.000098689 
  10153        9967.0419    9918.458    0.0000984932 
  10193        9980.6651    9925.0436   0.0000981073 
  10052        9993.4618    9931.7271   0.000099482 
  10085.5      10004.6279   9938.5091   0.0000991534 
  10152        10013.5087   9945.39     0.000098503 
  10190.4      10019.7607   9952.3701   0.0000981306 
  10162.6      10023.4531   9959.4499   0.0000983995 
  10120.3      10025.0474   9966.6297   0.0000988107 
  10017.9      10025.2676   9973.9099   0.0000998202 
  10080.6      10024.9304   9981.291    0.0000992008 
  10102.8      10024.7929   9988.7732   0.0000989838 
  10093.5      10025.4441   9996.3569   0.0000990745 
  10088.9      10027.2509   10004.0424  0.0000991179 
  9991.43      10030.3579   10011.8301  0.0001000857 
  10026.3      10034.7295   10019.7203  0.0000997365 
  10023.4      10040.2118   10027.7132  0.0000997664 
  10066.9      10046.5974   10035.8092  0.0000993353 
  10079.9      10053.6751   10044.0086  0.0000992068 
  10077.8      10061.2615   10052.3115  0.0000992285 
  10032.7      10069.2147   10060.7183  0.0000996728 
  10043.4      10077.4343   10069.2293  0.0000995674 
  10133.8      10085.8547   10077.8446  0.0000986792 
  10152.5      10094.436    10086.5645  0.0000984972 
  10163.9      10103.1555   10095.3891  0.0000983878 
  10112.6      10112.0008   10104.3187  0.0000988874 
  10124.8      10120.9658   10113.3535  0.0000987675 
  10187.7      10130.0473   10122.4937  0.0000981578 
  10239.2      10139.2438   10131.7393  0.0000976637 
  10222        10148.5547   10141.0906  0.000097828 
  10246.9      10157.9796   10150.5477  0.0000975904 
  10177.1      10167.5184   10160.1107  0.000098261 
  10190        10180.9663   10169.7797  0.0000981365 
  10256.1      10190.7941   10179.5549  0.0000975037 
  10230.3      10200.7371   10189.4363  0.0000977487 
  10229.7      10210.7954   10199.4239  0.0000977545 
  10185.3      10220.9692   10209.5179  0.0000981812 
  10181.7      10231.2586   10219.7184  0.0000982143 
  10178.7      10241.6638   10230.0252  0.0000982435 
  10209.5      10252.1849   10240.4385  0.0000979481 
  10208.6      10262.822    10250.9583  0.0000979559 
  10210.8      10273.5755   10261.5846  0.0000979346 
  10171.3      10284.4456   10272.3173  0.0000983156 
  10183        10295.4325   10283.1565  0.0000982026 
  10189.1      10306.5365   10294.1021  0.0000981442 
  10294.5      10317.758    10305.1539  0.0000971389 
  10259.2      10329.0972   10316.3121  0.0000974729 
  10194        10340.5546   10327.5764  0.0000980976 
  10207.5      10352.1305   10338.9468  0.0000979675 
  10258.3      10363.8254   10350.4232  0.0000974826 
  10307        10375.6398   10362.0055  0.0000970203 
  10336.2      10387.5742   10373.6935  0.0000967476 
  10341.6      10399.6292   10385.4871  0.0000966962 
  10241.6      10411.8055   10397.3861  0.0000976406 
  10296.4      10424.1036   10409.3903  0.0000971217 
  10358.4      10436.5246   10421.4996  0.0000965404 
  10360        10449.069    10433.7138  0.0000965253 
  10408.8      10461.738    10446.0326  0.0000960735 
  10351.7      10474.5326   10458.4558  0.0000966012 
  10318.2      10487.4539   10470.9831  0.0000969153 
  10431.6      10500.5033   10483.6144  0.000095863 
  10430.8      10513.6821   10496.3494  0.0000958705 
  10442.6      10526.9919   10509.1877  0.0000957617 
  10475.7      10540.4347   10522.129   0.0000954588 
  10339.6      10554.0122   10535.1732  0.0000967152 
  10388.4      10567.7269   10548.3197  0.0000962622 
  10458.3      10581.5812   10561.5684  0.0000956175 
  10474.9      10595.5779   10574.9188  0.0000954662 
  10491.3      10609.7202   10588.3706  0.0000953172 
  10442.9      10624.0118   10601.9234  0.0000957579 
  10443.1      10638.4567   10615.5768  0.0000957579 
  10486.1      10653.0595   10629.3304  0.0000953637 
  10540        10667.8256   10643.1838  0.0000948776 
  10553.4      10682.7609   10657.1366  0.0000947557 
  10544.8      10697.8723   10671.1883  0.0000948332 
  10491.3      10713.1678   10685.3385  0.0000953172 
  10510.3      10728.6563   10699.5866  0.0000951443 
  10566.9      10745.0909   10713.9323  0.0000946359 
  10639.4      10761.0108   10728.375   0.0000939911 
  10628.2      10777.1608   10742.9141  0.0000940896 
  10628.3      10793.5576   10757.5493  0.0000940878 
  10559.8      10810.2207   10772.2798  0.0000946986 
  10653.6      10827.1734   10787.1053  0.0000938655 
  10670.7      10844.4438   10802.0251  0.0000937147 
  10733.7      10862.0678   10817.0386  0.0000931637 
  10751.7      10880.0938   10832.1453  0.0000930093 
  10702.2      10898.5947   10847.3445  0.0000934377 
  10744.3      10917.6941   10862.6357  0.0000930721 
  10737.2      10937.6225   10878.0182  0.000093135 
  10870.1      10958.8332   10893.4913  0.0000919951 
  10890.2      10982.2271   10909.0545  0.0000918259 
  10920.1      11009.5599   10924.707   0.0000915747 
  10946.2      11044.1273   10940.4482  0.0000913561 
  11052.5      11091.8217   10956.2774  0.000090477 
  11228.5      11162.5997   10972.1938  0.0000890584 
  11420.4      11272.2628   10988.1968  0.0000875631 
  11662.8      11444.2004   11004.2856  0.0000857418 
  11944        11710.4128   11020.4595  0.0000837234 
  12441.2      12110.8141   11036.7178  0.0000803783 
  13225.5      12689.6882   11053.0596  0.0000756117 
  14350.9      13488.4839   11069.4842  0.0000696823 
  15526.8      14535.0111   11085.9908  0.0000644043 
  17151.3      15830.5158   11102.5786  0.0000583046 
  19070.1      17337.6244   11119.2468  0.0000524385 
  21078.7      18973.1403   11135.9946  0.0000474413 
  23484.1      20609.3739   11152.8211  0.0000425821 
  25402.7      22086.1139   11169.7254  0.000039366 
  26889.3      23233.1114   11186.7068  0.0000371898 
  27640.1      23901.1255   11203.7644  0.0000361794 
  27949.2      23996.4149   11220.8972  0.0000357793 
  27403        23507.181    11238.1044  0.0000364926 
  26207.2      22507.4121   11255.3851  0.0000381576 
  24302.7      21135.3449   11272.7383  0.0000411478 
  22453.2      19558.3488   11290.1632  0.000044537 
  20262.5      17944.0594   11307.6588  0.0000493518 
  17982.7      16429.4018   11325.2241  0.0000556087 
  16224.3      15109.8036   11342.8582  0.0000616356 
  14870.2      14034.176    11360.5601  0.0000672491 
  13735.1      13210.2105   11378.3289  0.000072806 
  12961.5      12615.5953   11396.1636  0.000077151 
  12356.1      12226.9344   11414.0631  0.0000809317 
  12043.7      11968.2965   11432.0265  0.0000830306 
  11854.7      11813.6541   11450.0527  0.0000843552 
  11665.2      11728.7643   11468.1407  0.0000857244 
  11602.4      11688.0739   11486.2895  0.0000861882 
  11411.7      11674.0197   11504.498   0.0000876286 
  11465.2      11675.3766   11522.7652  0.0000872199 
  11425.9      11685.4308   11541.09    0.0000875205 
  11427.7      11700.4074   11559.4713  0.0000875074 
  11435.5      11718.3068   11577.9081  0.0000874468 
  11400.5      11738.1347   11596.3992  0.0000877157 
  11403.4      11759.4376   11614.9436  0.0000876927 
  11481        11782.048    11633.5402  0.0000871011 
  11493.7      11805.9625   11652.1877  0.0000870053 
  11574        11831.3074   11670.8852  0.0000863998 
  11596.8      11858.3804   11689.6315  0.0000862314 
  11527.8      11887.7921   11708.4253  0.0000867478 
  11634.7      11920.7758   11727.2657  0.0000859502 
  11689.6      11959.7902   11746.1514  0.0000855453 
  11865        12009.6062   11765.0812  0.0000842824 
  11913.2      12079.1194   11784.0541  0.0000839414 
  12036        12184.1244   11803.0687  0.0000830836 
  12260.3      12351.1472   11822.1239  0.0000815644 
  12611.8      12622.0708   11841.2186  0.0000792912 
  13057.9      13058.6576   11860.3515  0.0000765822 
  13736.9      13745.2347   11879.5214  0.000072796 
  14730.5      14786.9923   11898.7271  0.0000678867 
  15907.6      16301.0395   11917.9674  0.0000628634 
  17876.1      18398.0918   11937.2411  0.0000559402 
  20355.4      21154.8447   11956.5468  0.0000491273 
  23427.5      24580.5834   11975.8835  0.0000426846 
  26761.4      28585.4308   11995.2498  0.0000373673 
  30673.4      32960.2324   12014.6445  0.0000326016 
  34008.1      37377.6142   12034.0663  0.0000294047 
  37997.1      41419.9175   12053.514   0.0000263179 
  40450.5      44634.3865   12072.9862  0.0000247216 
  41795.1      46611.5526   12092.4818  0.0000239261 
  42087.4      47075.9382   12111.9995  0.0000237601 
  41165.2      45961.5404   12131.538   0.0000242924 
  38639.1      43432.546    12151.0959  0.0000258806 
  35441.9      39834.8867   12170.672   0.0000282152 
  31977.4      35608.7013   12190.265   0.0000312722 
  27355.1      31200.2912   12209.8737  0.0000365562 
  24609.5      26993.1475   12229.4966  0.0000406348 
  21022.9      23264.5394   12249.1325  0.000047567 
  18459.2      20169.7641   12268.7801  0.0000541732 
  16551.9      17751.3997   12288.4381  0.0000604162 
  15190.3      15965.8828   12308.1052  0.0000658314 
  14278.2      14717.2178   12327.7799  0.0000700362 
  13526        13888.6164   12347.4611  0.0000739321 
  13127.9      13366.2957   12367.1474  0.0000761737 
  12870        13053.5226   12386.8374  0.0000777001 
  12696.9      12876.0201   12406.5298  0.0000787587 
  12575        12781.3294   12426.2234  0.0000795233 
  12456.2      12735.0164   12445.9167  0.0000802818 
  12376.2      12715.9094   12465.6084  0.0000808008 
  12415.5      12711.7395   12485.2972  0.0000805443 
  12353.5      12715.7643   12504.9817  0.0000809492 
  12420.2      12724.4429   12524.6606  0.0000805139 
  12419.3      12735.9816   12544.3326  0.0000805197 
  12354.7      12749.4967   12563.9963  0.0000809404 
  12399.1      12764.5735   12583.6503  0.0000806514 
  12420.2      12781.0653   12603.2934  0.0000805139 
  12496.5      12799.04     12622.9241  0.000080022 
  12487.6      12818.8392   12642.5411  0.0000800793 
  12508.4      12841.2493   12662.1431  0.0000799462 
  12498.4      12867.8136   12681.7287  0.0000800106 
  12547.6      12901.317    12701.2966  0.0000796966 
  12635.7      12946.4579   12720.8454  0.0000791417 
  12717.6      13010.6614   12740.3737  0.0000786317 
  12810.4      13104.8797   12759.8803  0.0000780616 
  12863.7      13244.0838   12779.3638  0.0000777385 
  13015.6      13447.0114   12798.8227  0.0000768308 
  13295        13734.6762   12818.2559  0.0000752162 
  13599.3      14127.2564   12837.6619  0.0000735332 
  14016.2      14639.3393   12857.0393  0.0000713461 
  14516.2      15274.0801   12876.387   0.0000688888 
  14964.9      16017.501    12895.7034  0.0000668232 
  15628.1      16834.6221   12914.9873  0.0000639877 
  16384.6      17669.1063   12934.2373  0.0000610332 
  16911.9      18447.5019   12953.4521  0.0000591297 
  17454.6      19088.26     12972.6303  0.0000572914 
  17574.2      19515.0132   12991.7707  0.0000569014 
  17794.1      19672.572    13010.8719  0.000056198 
  17719.5      19541.5004   13029.9325  0.0000564355 
  17494.3      19144.0256   13048.9513  0.0000571615 
  17097.8      18537.4512   13067.9269  0.0000584867 
  16538.3      17799.2062   13086.8581  0.000060466 
  15858.7      17010.8131   13105.7434  0.0000630572 
  15250.7      16244.8707   13124.5816  0.0000655705 
  14766.8      15556.3753   13143.3714  0.0000677192 
  14319.6      14978.8248   13162.1114  0.000069835 
  14020        14524.8667   13180.8004  0.0000713268 
  13688        14190.3631   13199.4371  0.0000730564 
  13540.8      13960.1709   13218.0202  0.0000738508 
  13508        13813.9573   13236.5484  0.0000740301 
  13485.3      13730.8619   13255.0204  0.0000741551 
  13432.1      13692.4948   13273.4349  0.0000744484 
  13430.5      13684.3254   13291.7907  0.0000744574 
  13397.4      13695.865    13310.0864  0.0000746415 
  13486.2      13720.1403   13328.3209  0.00007415 
  13547.9      13752.8906   13346.4929  0.0000738115 
  13620.9      13791.78     13364.6011  0.0000734161 
  13703        13835.7823   13382.6442  0.0000729765 
  13679.3      13884.8078   13400.6211  0.0000731026 
  13817.6      13939.6158   13418.5304  0.0000723718 
  13988.4      14002.101    13436.371   0.0000714873 
  14162.7      14076.1415   13454.1417  0.0000706082 
  14331.5      14169.3659   13471.8411  0.0000697767 
  14543.5      14296.406    13489.4682  0.0000687586 
  14940.7      14484.3887   13507.0216  0.0000669314 
  15418.7      14781.4748   13524.5002  0.0000648564 
  16230.4      15268.941    13541.9028  0.0000616124 
  17285.9      16076.368    13559.2283  0.0000578505 
  18803.2      17397.733    13576.4753  0.0000531823 
  20889.1      19503.6683   13593.6428  0.0000478716 
  24278.3      22742.3648   13610.7296  0.000041189 
  28843.3      27519.8246   13627.7346  0.0000346702 
  35443.1      34251.0114   13644.6565  0.0000282144 
  44399.6      43278.5444   13661.4942  0.0000225228 
  55385        54765.1475   13678.2467  0.0000180555 
  68388.6      68630.0362   13694.9127  0.0000146223 
  84208.7      84250.9354   13711.4912  0.0000118753 
  100893       100732.4885  13727.981   0.0000099115 
  115212       116746.3959  13744.381   0.0000086796 
  129421       130717.3001  13760.6902  0.0000077267 
  136032       141045.6993  13776.9074  0.0000073512 
  141742       146401.8954  13793.0316  0.0000070551 
  142802       146040.1811  13809.0617  0.0000070027 
  136883       140012.7594  13824.9967  0.0000073055 
  127559       129155.0386  13840.8354  0.0000078395 
  112127       114851.3411  13856.5768  0.0000089184 
  97447.3      98715.3969   13872.2199  0.0000102619 
  79397.3      82302.9204   13887.7638  0.0000125949 
  66132.1      66899.3888   13903.2072  0.0000151212 
  50537        53396.8661   13918.5493  0.0000197875 
  41095.3      42261.801    13933.7891  0.0000243336 
  33111.9      33581.72     13948.9255  0.0000302005 
  26908.5      27163.1326   13963.9576  0.000037163 
  23056.9      22647.3738   13978.8844  0.000043371 
  20352        19615.7896   13993.7049  0.0000491355 
  18406.6      17667.122    14008.4182  0.0000543283 
  17269.1      16462.2916   14023.0234  0.0000579069 
  16278.2      15740.9017   14037.5195  0.0000614319 
  15762.1      15318.265    14051.9055  0.0000634435 
  15397.2      15072.1814   14066.1807  0.0000649463 
  15082.5      14926.6782   14080.344   0.0000663018 
  14920.6      14837.0996   14094.3947  0.0000670213 
  14702.3      14778.4669   14108.3317  0.0000680166 
  14598.2      14737.3686   14122.1543  0.0000685016 
  14565.6      14706.8002   14135.8615  0.0000686549 
  14528.8      14683.1262   14149.4526  0.0000688293 
  14498.9      14664.4091   14162.9267  0.0000689712 
  14384.7      14649.5449   14176.2829  0.0000695186 
  14379.6      14637.8379   14189.5205  0.0000695429 
  14353.6      14628.8002   14202.6386  0.0000696684 
  14380.5      14622.0594   14215.6365  0.0000695383 
  14377.8      14617.3149   14228.5133  0.0000695522 
  14341.9      14613.6215   14241.2684  0.0000697266 
  14284.5      14612.1664   14253.9008  0.0000700057 
  14302.6      14612.0653   14266.4099  0.0000699179 
  14339        14613.1635   14278.795   0.0000697394 
  14359.5      14615.3272   14291.0552  0.0000696405 
  14333.9      14618.4413   14303.19    0.000069765 
  14278.9      14622.4056   14315.1985  0.0000700338 
  14269.5      14627.1331   14327.0801  0.0000700796 
  14346.8      14632.548    14338.8342  0.0000697021 
  14344.9      14638.5844   14350.4599  0.0000697114 
  14342.9      14645.1844   14361.9568  0.0000697207 
  14379.4      14652.298    14373.324   0.0000695441 
  14318.7      14659.881    14384.5611  0.0000698385 
  14358.2      14667.8951   14395.6673  0.0000696463 
  14391.1      14676.3071   14406.6421  0.0000694873 
  14431        14685.0879   14417.4849  0.0000692954 
  14433.9      14694.2125   14428.195   0.0000692815 
  14406.5      14703.6596   14438.7719  0.0000694132 
  14429.3      14713.4107   14449.215   0.0000693035 
  14475.9      14723.4508   14459.5238  0.0000690801 
  14496.1      14733.7671   14469.6978  0.0000689838 
  14509.3      14744.3494   14479.7363  0.0000689219 
  14507.5      14755.1901   14489.6389  0.00006893 
  14500.8      14766.2836   14499.4051  0.000068962 
  14510.6      14777.6263   14509.0344  0.0000689151 
  14630        14789.2167   14518.5263  0.0000683522 
  14601.2      14801.0555   14527.8803  0.000068488 
  14636        14813.145    14537.096   0.0000683251 
  14579        14825.4895   14546.1729  0.0000685924 
  14647        14838.0955   14555.1107  0.0000682731 
  14714.1      14850.9712   14563.9088  0.0000679617 
  14759.6      14864.127    14572.5669  0.0000677526 
  14724.1      14877.5755   14581.0846  0.0000679158 
  14759.8      14891.3322   14589.4615  0.0000677515 
  14760.7      14905.4155   14597.6972  0.000067747 
  14831.5      14919.8477   14605.7914  0.0000674237 
  14879.7      14934.6568   14613.7437  0.000067205 
  14913        14949.9734   14621.5538  0.0000670554 
  14923.9      14965.6551   14629.2213  0.0000670071 
  14872.2      14981.8562   14636.746   0.0000672402 
  14946.8      14998.6554   14644.1276  0.0000669041 
  14972.6      15016.1536   14651.3657  0.0000667882 
  14974.7      15034.4742   14658.4601  0.0000667795 
  15036.4      15053.7603   14665.4106  0.0000665053 
  15022.6      15074.1651   14672.2169  0.0000665661 
  15046.4      15095.8345   14678.8787  0.0000664608 
  15043.2      15118.8845   14685.3958  0.0000664749 
  15112.8      15143.3746   14691.7681  0.0000661692 
  15139        15169.2849   14697.9953  0.0000660542 
  15214.4      15196.5042   14704.0772  0.0000657268 
  15130.1      15222.8167   14710.0136  0.0000660939 
  15167        15252.0213   14715.8045  0.000065933 
  15269.5      15281.8024   14721.4496  0.0000654898 
  15269.2      15311.9355   14726.9488  0.0000654909 
  15320.2      15342.3229   14732.302   0.0000652731 
  15352.4      15373.0621   14737.509   0.0000651362 
  15368.2      15404.4711   14742.5698  0.00006507 
  15458        15437.0559   14747.4843  0.0000646916 
  15505.7      15471.4431   14752.2523  0.0000644923 
  15596.5      15508.3104   14756.8739  0.0000641169 
  15621.9      15548.3344   14761.349   0.0000640123 
  15616.1      15592.1575   14765.6775  0.0000640369 
  15720.4      15640.3778   14769.8593  0.0000636116 
  15828.1      15693.5603   14773.8946  0.0000631786 
  15959.1      15752.2668   14777.7832  0.0000626605 
  16004        15817.0967   14781.5252  0.0000624843 
  16116.2      15888.7391   14785.1206  0.000062049 
  16203.9      15968.033    14788.5694  0.0000617141 
  16433.2      16056.0525   14791.8716  0.0000608525 
  16601.4      16154.2534   14795.0274  0.0000602353 
  16765.4      16264.7629   14798.0367  0.0000596469 
  17020.4      16390.9787   14800.8997  0.0000587533 
  17273.1      16545.7602   14803.6164  0.0000578936 
  17694.7      16726.0748   14806.187   0.0000565145 
  18228.7      16958.9998   14808.6114  0.0000548583 
  18908.4      17282.1312   14810.89    0.0000528864 
  19809.1      17763.6525   14813.0227  0.0000504817 
  20997.9      18522.6652   14815.0098  0.0000476242 
  22942.2      19757.9171   14816.8513  0.0000435877 
  25723.7      21784.2954   14818.5475  0.0000388747 
  29498.3      25072.7599   14820.0985  0.0000339001 
  35572.9      30283.9209   14821.5045  0.0000281112 
  43002        38279.2333   14822.7658  0.0000232548 
  55640.7      50088.8698   14823.8825  0.0000179724 
  72859.5      66815.3698   14824.8548  0.000013725 
  97325.4      89460.4175   14825.6829  0.0000102748 
  129113       118680.5796  14826.3672  0.0000077452 
  167922       154503.9565  14826.9079  0.0000059551 
  205327       196067.1841  14827.3051  0.0000048703 
  257135       241447.7292  14827.5593  0.000003889 
  302761       287662.0752  14827.6707  0.0000033029 
  343160       330872.2968  14827.6395  0.0000029141 
  373652       366808.183   14827.4661  0.0000026763 
  398537       391392.5786  14827.1509  0.0000025092 
  406834       401521.9303  14826.694   0.000002458 
  403126       395830.4716  14826.0959  0.0000024806 
  387398       375086.3992  14825.3569  0.0000025813 
  354572       341968.0295  14824.4773  0.0000028203 
  311194       300363.6996  14823.4576  0.0000032134 
  263920       254564.0446  14822.2981  0.000003789 
  214813       208585.1098  14820.9991  0.0000046552 
  167643       165684.6458  14819.5612  0.0000059651 
  123279       128095.7281  14817.9846  0.0000081117 
  94253.9      96971.3963   14816.2698  0.0000106096 
  72437.1      72511.6013   14814.4172  0.0000138051 
  54755.8      54207.3037   14812.4273  0.0000182628 
  41756.4      41125.5003   14810.3005  0.0000239484 
  33534.9      32178.9959   14808.0372  0.0000298198 
  28106.9      26283.9898   14805.6379  0.0000355785 
  24412        22534.1007   14803.1031  0.0000409637 
  21713.3      20211.2084   14800.4332  0.0000460549 
  19929.2      18793.5153   14797.6288  0.0000501775 
  18763.8      17926.2392   14794.6903  0.0000532941 
  17818.1      17382.081    14791.6183  0.0000561222 
  17196.1      17023.0193   14788.4132  0.0000581526 
  16737.4      16769.1472   14785.0756  0.0000597465 
  16395.3      16576.0283   14781.606   0.0000609932 
  16179.3      16419.6702   14778.005   0.0000618073 
  15970.6      16287.2814   14774.2731  0.0000626149 
  15803.3      16171.9587   14770.4108  0.0000632781 
  15655.2      16069.8049   14766.4187  0.0000638763 
  15559.9      15978.4463   14762.2974  0.0000642681 
  15511        15896.2972   14758.0475  0.0000644705 
  15462.1      15822.2005   14753.6695  0.0000646739 
  15404.5      15755.246    14749.1641  0.000064916 
  15448.6      15694.6675   14744.5319  0.0000647312 
  15324.5      15639.7749   14739.7734  0.0000652552 
  15397.6      15589.9056   14734.8894  0.0000649453 
  15459.1      15544.3922   14729.8803  0.0000646864 
  15495.6      15502.5479   14724.7469  0.0000645348 
  15493.3      15463.6721   14719.4897  0.0000645441 
  15474.4      15427.0732   14714.1096  0.000064623 
  15518        15392.113    14708.607   0.0000644416 
  15484.8      15358.2622   14702.9826  0.0000645794 
  15470.4      15325.1612   14697.2372  0.0000646396 
  15434.4      15292.653    14691.3714  0.0000647906 
  15378.2      15260.7675   14685.3859  0.000065027 
  15243        15229.664    14679.2814  0.0000656045 
  15162.2      15199.5615   14673.0585  0.0000659534 
  15171.8      15170.6787   14666.718   0.0000659116 
  15071        15143.1906   14660.2606  0.0000663526 
  15022.1      15118.4771   14653.687   0.0000665682 
  14948.5      15094.0325   14646.9979  0.0000668964 
  14910.9      15071.067    14640.1941  0.0000670652 
  14927.8      15049.4793   14633.2762  0.0000669895 
  14886        15020.7895   14626.2451  0.0000671774 
  14843.8      15001.6392   14619.1014  0.0000673683 
  14796.6      14983.4485   14611.846   0.0000675834 
  14755.3      14966.0978   14604.4795  0.0000677716 
  14745.1      14949.4927   14597.0027  0.0000678196 
  14712.3      14933.57     14589.4165  0.0000679706 
  14643.3      14918.3028   14581.7215  0.0000682912 
  14633.5      14903.7126   14573.9186  0.0000683364 
  14581.5      14889.8887   14566.0086  0.0000685799 
  14508.7      14877.0203   14557.9921  0.0000689242 
  14508.6      14865.4426   14549.8701  0.0000689242 
  14503.3      14855.6939   14541.6433  0.0000689494 
  14438.7      14848.5777   14533.3125  0.0000692585 
  14390.5      14845.2104   14524.8785  0.0000694908 
  14406.4      14847.032    14516.3422  0.0000694132 
  14412.9      14855.7452   14507.7043  0.000069382 
  14392.6      14873.1532   14498.9657  0.0000694803 
  14449.7      14900.8793   14490.1272  0.0000692055 
  14496.8      14939.9778   14481.1896  0.0000689803 
  14513.1      14990.4895   14472.1538  0.0000689036 
  14603.7      15051.0285   14463.0205  0.0000684755 
  14726.8      15118.5149   14453.7907  0.0000679034 
  14798.9      15188.1594   14444.4652  0.0000675723 
  14873.6      15253.7629   14435.0449  0.0000672336 
  14860.9      15308.3474   14425.5305  0.000067291 
  14974.9      15345.1045   14415.9229  0.0000667784 
  15050.8      15358.6132   14406.223   0.0000664413 
  14995        15346.1026   14396.4317  0.000066689 
  14966.4      15308.2339   14386.5498  0.0000668166 
  14887.3      15248.9219   14376.5782  0.0000671708 
  14840.6      15174.3128   14366.5178  0.0000673827 
  14729.5      15091.4861   14356.3694  0.0000678911 
  14609.5      15007.3208   14346.1339  0.0000684483 
  14518.5      14927.6602   14335.8122  0.0000688773 
  14385.1      14856.8024   14325.4052  0.0000695163 
  14223.5      14797.3216   14314.9137  0.0000703066 
  14142.1      14750.1905   14304.3387  0.0000707103 
  14165.7      14715.1253   14293.681   0.0000705928 
  14098.6      14691.0477   14282.9415  0.0000709297 
  14042.9      14676.5686   14272.1212  0.0000712101 
  14007.7      14670.4431   14261.2208  0.0000713895 
  14035.7      14672.0047   14250.2414  0.0000712473 
  14109.6      14681.6552   14239.1838  0.0000708735 
  14132.6      14701.5512   14228.0489  0.0000707579 
  14170.8      14736.6778   14216.8376  0.0000705678 
  14268        14796.5316   14205.5508  0.0000700866 
  14382        14897.6117   14194.1895  0.0000695313 
  14648.2      15066.7976   14182.7545  0.0000682675 
  14963.6      15345.4386   14171.2467  0.0000668286 
  15437.7      15793.5438   14159.6671  0.0000647771 
  16201.4      16492.8793   14148.0166  0.0000617228 
  17112.4      17547.1931   14136.296   0.0000584375 
  18690.3      19077.3839   14124.5063  0.0000535041 
  20886.5      21209.6156   14112.6485  0.0000478776 
  23750.1      24055.3714   14100.7233  0.0000421049 
  27250.4      27684.4272   14088.7318  0.0000366967 
  31839.1      32094.3101   14076.6748  0.000031408 
  37015.2      37182.4402   14064.5533  0.000027016 
  42065.1      42728.5312   14052.3682  0.0000237726 
  47144.5      48394.137    14040.1204  0.0000212114 
  51977.3      53743.6361   14027.8108  0.0000192392 
  55402.2      58288.9763   14015.4404  0.0000180498 
  58114.6      61548.4885   14003.01    0.0000172073 
  59796.9      63139.5136   13990.5205  0.0000167233 
  60089.7      62859.6749   13977.973   0.0000166418 
  58129.5      60743.99     13965.3683  0.0000172029 
  55293.5      57055.013    13952.7073  0.0000180853 
  50914.7      52213.8831   13939.9909  0.0000196407 
  45020.7      46710.7742   13927.2202  0.000022212 
  39480.8      41025.8355   13914.3959  0.0000253287 
  33811.6      35570.4599   13901.5189  0.0000295757 
  29803.7      30650.461    13888.5903  0.0000335531 
  24875.9      26451.5487   13875.611   0.0000401995 
  21825.2      23045.2438   13862.5817  0.0000458183 
  19377.7      20410.2938   13849.5035  0.0000516056 
  17553.1      18462.1523   13836.3773  0.0000569701 
  16619.9      17083.1977   13823.2039  0.000060169 
  15751.3      16148.2599   13809.9844  0.000063487 
  15287.1      15542.7358   13796.7195  0.0000654146 
  14961.8      15173.1229   13783.4102  0.0000668363 
  14789.2      14971.5637   13770.0575  0.0000676167 
  14778.9      14896.7692   13756.6621  0.0000676635 
  14857.7      14933.6436   13743.225   0.0000673054 
  14965.4      15093.3066   13729.7472  0.000066821 
  15373.9      15414.3016   13716.2295  0.0000650448 
  16056.4      15964.7      13702.6728  0.0000622803 
  16991.6      16843.7479   13689.078   0.0000588525 
  18403.5      18180.7477   13675.446   0.0000543379 
  20334.1      20128.3521   13661.7777  0.0000491783 
  23326.3      22847.5699   13648.074   0.0000428698 
  27621        26483.0575   13634.3358  0.0000362042 
  32555.1      31129.5675   13620.564   0.0000307173 
  38977.4      36793.709    13606.7594  0.0000256559 
  46402.6      43359.9144   13592.9229  0.0000215504 
  53433.9      50560.0779   13579.0554  0.0000187147 
  60944.8      57979.8879   13565.1578  0.0000164083 
  68060.7      65075.0641   13551.231   0.0000146927 
  73640.1      71223.1688   13537.2759  0.0000135796 
  78442.1      75800.9578   13523.2932  0.0000127483 
  80262.7      78286.464    13509.2839  0.0000124591 
  80827.2      78371.0698   13495.2489  0.0000123721 
  80101.4      76041.2076   13481.1889  0.0000124842 
  75821        71582.5198   13467.1049  0.000013189 
  70400.4      65503.4733   13452.9977  0.0000142044 
  63030.5      58423.4578   13438.8682  0.0000158653 
  54227.2      50968.5437   13424.7173  0.000018441 
  45775.9      43692.0348   13410.5457  0.0000218456 
  38204.5      37021.911    13396.3543  0.0000261749 
  31338.4      31235.8809   13382.1439  0.0000319099 
  25846.9      26462.7058   13367.9155  0.0000386892 
  22409.5      22704.6351   13353.6697  0.0000446239 
  19174.7      19872.4443   13339.4076  0.0000521519 
  17218.4      17823.7799   13325.1298  0.0000580773 
  15830        16397.2504   13310.8372  0.0000631715 
  14836.8      15437.7831   13296.5307  0.0000674004 
  14211.1      14812.0511   13282.211   0.0000703679 
  13773.6      14415.1298   13267.8789  0.0000726026 
  13508.3      14170.8602   13253.5354  0.0000740288 
  13284.2      14028.6061   13239.1811  0.0000752775 
  13211        13958.6292   13224.8169  0.0000756946 
  13115.2      13947.5155   13210.4436  0.0000762469 
  13110.6      13994.2986   13196.062   0.0000762735 
  13224        14107.2942   13181.6728  0.0000756196 
  13411.8      14301.2662   13167.2769  0.0000745616 
  13677.2      14603.7375   13152.875   0.0000731138 
  14051.6      15014.1162   13138.4679  0.0000711656 
  14502.9      15554.8902   13124.0565  0.0000689517 
  15230.7      16229.7088   13109.6414  0.0000656566 
  16080        17027.826    13095.2234  0.000062189 
  16923.4      17920.5652   13080.8033  0.0000590898 
  17712.3      18860.0721   13066.3819  0.0000564576 
  18442.6      19754.3796   13051.9599  0.0000542227 
  19201.4      20580.018    13037.538   0.0000520796 
  19748.9      21229.0856   13023.1171  0.0000506356 
  20112.8      21629.0706   13008.6978  0.00004972 
  20283        21729.8403   12994.2808  0.000049302 
  20272        21515.9456   12979.867   0.000049329 
  19800.6      21010.9687   12965.457   0.0000505032 
  19390.8      20271.0307   12951.0516  0.0000515707 
  18568.3      19371.5371   12936.6515  0.0000538549 
  17721.6      18393.3415   12922.2573  0.0000564287 
  16761.9      17411.5717   12907.8699  0.0000596589 
  15636.7      16487.7705   12893.4899  0.0000639519 
  14770.4      15665.4139   12879.118   0.0000677036 
  14125.1      14968.7664   12864.7549  0.000070796 
  13507        14404.6702   12850.4013  0.0000740352 
  13090.5      13966.3657   12836.0578  0.0000763909 
  12743.5      13638.2187   12821.7253  0.0000784715 
  12521.8      13400.3007   12807.4042  0.0000798605 
  12382.4      13232.093    12793.0954  0.0000807601 
  12258.6      13114.9873   12778.7995  0.0000815762 
  12172.1      13033.5924   12764.5171  0.0000821555 
  12101.7      12976.0929   12750.2488  0.0000826326 
  12032.1      12933.979    12735.9955  0.0000831109 
  12039.9      12901.4596   12721.7576  0.0000830564 
  11988.4      12876.9168   12707.5358  0.0000834148 
  11954.7      12853.813    12693.3308  0.00008365 
  11936.4      12832.8746   12679.1432  0.0000837771 
  11867.2      12813.3141   12664.9737  0.0000842654 
  11918.1      12794.6897   12650.8228  0.0000839061 
  11886.6      12776.7553   12636.6911  0.0000841294 
  11870.5      12759.3715   12622.5793  0.0000842422 
  11842.1      12742.4566   12608.488   0.0000844451 
  11787.4      12725.9593   12594.4177  0.000084836 
  11821.8      12709.8452   12580.3691  0.0000845896 
  11837.2      12694.0903   12566.3428  0.0000844793 
  11781.3      12678.6771   12552.3393  0.0000848798 
  11798.5      12663.5932   12538.3592  0.0000847564 
  11736.1      12648.8305   12524.4031  0.0000852076 
  11756.2      12634.3846   12510.4716  0.0000850615 
  11759.3      12620.2548   12496.5652  0.0000850396 
  11761.3      12606.444    12482.6845  0.0000850254 
  11732.1      12592.9588   12468.83    0.0000852359 
  11723.6      12579.8075   12455.0022  0.0000852974 
  11673.9      12567.0101   12441.2018  0.0000856609 
  11710.4      12554.5853   12427.4293  0.0000853951 
  11720        12542.5627   12413.6851  0.0000853242 
  11704.2      12530.9844   12399.9698  0.0000854393 
  11688        12519.9154   12386.284   0.0000855579 
  11667.6      12509.4611   12372.6281  0.0000857085 
  11658.7      12499.8025   12359.0026  0.0000857736 
  11707.6      12491.2587   12345.4081  0.0000854141 
  11682.2      12484.396    12331.845   0.0000856007 
  11715.3      12480.2069   12318.3139  0.0000853588 
  11686.2      12480.3873   12304.8152  0.0000855706 
  11698.9      12487.7387   12291.3494  0.0000854773 
  11799.6      12506.7077   12277.917   0.0000847486 
  11819        12544.0399   12264.5184  0.0000846099 
  11929.7      12609.4718   12251.1541  0.0000838247 
  12012.6      12716.3004   12237.8246  0.0000832459 
  12180        12881.5874   12224.5303  0.0000821019 
  12451.8      13125.6853   12211.2716  0.0000803106 
  12836.6      13470.7669   12198.0491  0.0000779019 
  13381.5      13938.1391   12184.8632  0.0000747306 
  14058.2      14544.3492   12171.7141  0.0000711332 
  14901.8      15296.4328   12158.6025  0.0000671059 
  15941.9      16187.0367   12145.5287  0.000062728 
  17182.3      17190.4646   12132.4932  0.0000581997 
  18153.1      18260.7564   12119.4963  0.0000550874 
  19183.3      19332.6868   12106.5384  0.0000521285 
  20049        20326.1278   12093.6199  0.0000498781 
  20714.1      21153.8138   12080.7413  0.0000482763 
  21403.4      21732.5156   12067.9029  0.0000467216 
  21603.6      21997.1634   12055.1051  0.0000462883 
  21628.9      21915.2306   12042.3482  0.0000462342 
  21251.5      21495.327    12029.6327  0.0000470555 
  20715        20784.8714   12016.9589  0.0000482742 
  19822.1      19858.2934   12004.3271  0.0000504487 
  18554.2      18802.1408   11991.7377  0.000053896 
  17315.2      17701.9956   11979.1911  0.0000577529 
  16175        16632.7052   11966.6876  0.0000618238 
  15012.5      15652.026    11954.2275  0.0000666117 
  14108.4      14797.6862   11941.8112  0.0000708795 
  13344.3      14087.6465   11929.4389  0.0000749378 
  12719.8      13524.12     11917.1111  0.0000786177 
  12307.1      13094.3989   11904.8279  0.0000812545 
  11994.3      12781.359    11892.5898  0.0000833737 
  11853        12564.7279   11880.397   0.0000843676 
  11806.3      12425.7756   11868.2498  0.0000847002 
  11686.7      12350.0366   11856.1486  0.0000855674 
  11609.9      12328.9962   11844.0935  0.0000861338 
  11667.7      12360.937    11832.0849  0.0000857069 
  11733.8      12451.1152   11820.123   0.0000852234 
  11925.3      12611.312    11808.2082  0.0000838554 
  12140.9      12858.6662   11796.3406  0.0000823658 
  12439.2      13213.5948   11784.5206  0.0000803913 
  12896        13696.643    11772.7483  0.0000775428 
  13475.6      14324.262    11761.0241  0.0000742088 
  14345.7      15103.839    11749.3482  0.0000697079 
  15233.7      16028.6433   11737.7208  0.0000656438 
  16266.4      17073.6862   11726.1421  0.0000614762 
  17132.6      18193.5644   11714.6124  0.0000583679 
  17993.8      19323.1659   11703.1319  0.0000555747 
  18928.9      20381.6861   11691.7008  0.0000528288 
  19550.3      21280.0347   11680.3193  0.0000511504 
  20021.5      21931.6436   11668.9876  0.0000499466 
  20159.6      22266.3717   11657.7059  0.0000496038 
  20167.1      22245.318    11646.4745  0.0000495857 
  20032.4      21870.7793   11635.2934  0.000049919 
  19613.6      21185.698    11624.1629  0.0000509847 
  18611.6      20262.885    11613.0832  0.0000537302 
  17635.3      19190.0595   11602.0544  0.0000567044 
  16617.4      18056.2087   11591.0767  0.0000601783 
  15534        16941.9534   11580.1502  0.0000643754 
  14515.4      15909.5182   11569.2752  0.0000688922 
  13687.5      15003.8172   11558.4517  0.0000730601 
  13023.2      14249.3129   11547.68    0.0000767864 
  12603        13653.6675   11536.9601  0.0000793463 
  12217.8      13212.8262   11526.2921  0.000081848 
  12090.8      12917.3149   11515.6763  0.0000827078 
  12030.5      12758.9156   11505.1128  0.0000831215 
  12087.7      12737.1344   11494.6015  0.0000827288 
  12204.9      12861.4653   11484.1428  0.000081934 
  12470.6      13171.0552   11473.7367  0.0000801884 
  12973.3      13716.4845   11463.3832  0.0000770819 
  13727.5      14576.0971   11453.0826  0.000072847 
  14829.6      15850.6388   11442.8348  0.0000674325 
  16331.7      17656.8174   11432.6401  0.0000612302 
  18603.5      20114.8679   11422.4983  0.000053753 
  21688.5      23329.7032   11412.4098  0.0000461075 
  25632.4      27366.703    11402.3744  0.0000390132 
  30597.6      32225.0361   11392.3924  0.0000326822 
  35832.7      37813.2832   11382.4637  0.0000279076 
  41402.3      43932.9904   11372.5884  0.0000241534 
  46474.7      50275.4421   11362.7666  0.0000215171 
  51188.3      56435.1257   11352.9983  0.0000195358 
  55403.3      61940.9459   11343.2836  0.0000180495 
  58822.3      66305.3117   11333.6225  0.0000170004 
  60835.2      69091.1875   11324.0151  0.0000164378 
  61567.1      69991.8001   11314.4613  0.0000162425 
  61676.4      68901.9262   11304.9613  0.0000162137 
  59940.4      65945.8911   11295.5149  0.0000166833 
  56692.5      61444.9487   11286.1224  0.000017639 
  51920.9      55843.8698   11276.7836  0.00001926 
  46029.7      49631.4239   11267.4985  0.0000217252 
  39794.3      43274.8928   11258.2673  0.0000251292 
  33577.5      37172.5404   11249.0898  0.0000297817 
  28054.9      31623.9455   11239.9661  0.0000356444 
  23613.1      26818.2047   11230.8962  0.0000423491 
  20088.5      22838.4423   11221.88    0.0000497797 
  17184.7      19679.3293   11212.9175  0.0000581908 
  15230.4      17272.0268   11204.0088  0.0000656576 
  14057        15511.003    11195.1537  0.0000711392 
  13109.7      14278.1067   11186.3523  0.0000762789 
  12476.1      13461.0764   11177.6045  0.0000801525 
  12159.4      12965.5504   11168.9103  0.0000822404 
  11983.8      12720.9952   11160.2696  0.0000834453 
  11985.6      12681.7313   11151.6824  0.0000834331 
  12051.1      12824.4024   11143.1486  0.0000829792 
  12343.1      13143.0352   11134.6682  0.0000810162 
  12715.4      13642.5215   11126.2411  0.0000786442 
  13402.5      14326.241    11117.8672  0.0000746132 
  14258.8      15207.8198   11109.5465  0.0000701324 
  15211.6      16274.1092   11101.2789  0.0000657396 
  16304.2      17498.6945   11093.0644  0.0000613338 
  17342.6      18833.0836   11084.9027  0.0000576617 
  18507.3      20206.0919   11076.7939  0.0000540332 
  19535.9      21526.9728   11068.7379  0.0000511877 
  20182.9      22692.4027   11060.7345  0.0000495473 
  20927.3      23597.4142   11052.7837  0.0000477843 
  21216.1      24149.5093   11044.8854  0.0000471343 
  21533.6      24286.4451   11037.0394  0.0000464393 
  21561.9      23990.2641   11029.2457  0.0000463779 
  21140.3      23292.143    11021.5041  0.000047303 
  20559.3      22264.3373   11013.8145  0.0000486399 
  19554        21004.1424   11006.1768  0.0000511402 
  18176.6      19617.1642   10998.5908  0.0000550155 
  17153.1      18203.6629   10991.0565  0.0000582984 
  15471.7      16848.7396   10983.5737  0.0000646344 
  14536.3      15616.237    10976.1423  0.000068794 
  13381.7      14546.3326   10968.7621  0.0000747293 
  12536.7      13656.5575   10961.433   0.0000797664 
  12115.3      12945.4596   10954.1548  0.0000825395 
  11528        12397.816    10946.9273  0.0000867462 
  11214.6      11990.1978   10939.7505  0.0000891695 
  11002.4      11695.9488   10932.6242  0.0000908898 
  10842.3      11488.983    10925.5482  0.000092232 
  10808.8      11346.2137   10918.5222  0.0000925161 
  10712.5      11248.7284   10911.5463  0.0000933493 
  10616.8      11181.9974   10904.6201  0.0000941901 
  10632.9      11135.466    10897.7436  0.0000940476 
  10563.1      11101.8416   10890.9165  0.0000946691 
  10595.9      11076.3085   10884.1386  0.0000943768 
  10558.8      11055.8137   10877.4098  0.0000947078 
  10513.1      11038.4904   10870.7299  0.0000951183 
  10632.8      11023.2293   10864.0986  0.0000940476 
  10492.3      11011.5213   10857.5159  0.0000953079 
  10525.8      10998.7492   10850.9814  0.0000950053 
  10536.3      10986.144    10844.495   0.000094909 
  10546.9      10974.902    10838.0564  0.0000948148 
  10520.9      10964.2732   10831.6655  0.0000950479 
  10543.2      10954.2024   10825.3221  0.000094848 
  10499.1      10944.6514   10819.0259  0.0000952465 
  10562.2      10935.5934   10812.7767  0.0000946764 
  10527.6      10927.0111   10806.5742  0.0000949886 
  10523.7      10918.8971   10800.4184  0.0000950238 
  10541.4      10911.256    10794.3089  0.0000948647 
  10510.4      10904.1102   10788.2455  0.0000951443 
  10548.6      10897.5108   10782.2279  0.0000948 
  10524.4      10891.5588   10776.256   0.0000950182 
  10471.1      10886.44     10770.3294  0.0000955017 
  10492.1      10882.4834   10764.4481  0.0000953097 
  10460.1      10880.2524   10758.6116  0.0000956026 
  10498.3      10880.6786   10752.8197  0.0000952539 
  10461.4      10885.2474   10747.0723  0.0000955895 
  10480.8      10896.2354   10741.369   0.0000954122 
  10487.9      10916.9853   10735.7096  0.0000953469 
  10497.7      10952.1823   10730.0938  0.0000952576 
  10529.1      11008.0663   10724.5214  0.0000949756 
  10619.8      11092.4828   10718.9921  0.0000941645 
  10689        11214.6584   10713.5056  0.0000935534 
  10788        11384.5835   10708.0617  0.0000926961 
  10986.7      11611.9241   10702.6601  0.0000910182 
  11146        11905.0839   10697.3004  0.0000897176 
  11505.3      12266.8356   10691.9826  0.0000869161 
  11837.4      12696.0053   10686.7061  0.0000844777 
  12201.7      13183.2968   10681.4708  0.0000819562 
  12600.6      13710.8609   10676.2764  0.0000793604 
  12859.7      14252.2843   10671.1226  0.0000777618 
  13250.3      14773.8314   10666.0091  0.0000754699 
  13444.4      15236.9797   10660.9357  0.0000743804 
  13675.5      15602.284    10655.9019  0.0000731238 
  13773.5      15834.5964   10650.9075  0.0000726026 
  13851.9      15909.2478   10645.9523  0.0000721924 
  13846.3      15817.5561   10641.0358  0.0000722218 
  13733.4      15569.0543   10636.1579  0.0000728147 
  13482.5      15189.078    10631.3182  0.0000741704 
  13183.5      14713.1729   10626.5164  0.0000758516 
  12796.6      14180.9258   10621.7521  0.0000781458 
  12372.9      13630.8182   10617.0252  0.0000808211 
  11992.1      13096.4599   10612.3351  0.0000833874 
  11561.9      12604.1633   10607.6818  0.0000864914 
  11238.6      12171.8388   10603.0647  0.0000889795 
  10967.1      11809.1696   10598.4836  0.0000911817 
  10807.4      11518.8473   10593.9382  0.0000925286 
  10668.3      11298.515    10589.4282  0.0000937347 
  10600.5      11142.9976   10584.9531  0.0000943347 
  10564.2      11046.427    10580.5128  0.0000946599 
  10536.2      11003.9636   10576.1068  0.0000949109 
  10569.6      11012.9212   10571.7348  0.0000946101 
  10666.2      11073.7852   10567.3965  0.0000937546 
  10795.6      11187.6607   10563.0916  0.0000926301 
  10966.2      11358.7929   10558.8197  0.0000911904 
  11231.6      11590.8325   10554.5805  0.0000890349 
  11518.7      11885.5797   10550.3736  0.0000868157 
  11982.8      12241.0445   10546.1987  0.0000834529 
  12408.1      12649.7146   10542.0554  0.000080592 
  12844        13097.3735   10537.9434  0.0000778579 
  13225.5      13562.7763   10533.8624  0.0000756117 
  13620.8      14018.3571   10529.812   0.0000734174 
  14013.1      14432.0429   10525.7918  0.0000713617 
  14246.9      14770.158    10521.8015  0.0000701912 
  14520.7      15001.4797   10517.8407  0.0000688671 
  14640.1      15102.2506   10513.9092  0.0000683059 
  14703.3      15061.1242   10510.0064  0.0000680121 
  14707        14881.9428   10506.1321  0.0000679942 
  14567.5      14582.7675   10502.2859  0.0000686458 
  14315.6      14191.719    10498.4675  0.0000698537 
  13813.6      13741.7762   10494.6764  0.0000723928 
  13289.9      13266.1566   10490.9124  0.0000752449 
  12759.2      12794.8168   10487.175   0.0000783743 
  12297        12351.2678   10483.4639  0.0000813204 
  11814.9      11954.3936   10479.7786  0.0000846395 
  11337.3      11613.4308   10476.119   0.000088204 
  11044.1      11331.7628   10472.4845  0.0000905459 
  10781.8      11107.4154   10468.8748  0.0000927497 
  10664.6      10936.7737   10465.2895  0.0000937674 
  10469.6      10807.8703   10461.7283  0.0000955148 
  10363.1      10714.2773   10458.1907  0.0000964968 
  10339        10647.8568   10454.6765  0.0000967209 
  10243.8      10601.4796   10451.1852  0.0000976194 
  10290.2      10569.3242   10447.7164  0.0000971791 
  10231.4      10546.9101   10444.2698  0.0000977391 
  10214.8      10530.9642   10440.8449  0.0000978977 
  10194.5      10519.2049   10437.4415  0.0000980918 
  10205.1      10510.1077   10434.0591  0.0000979908 
  10216.9      10502.6929   10430.6973  0.0000978764 
  10206.5      10496.3515   10427.3558  0.0000979772 
  10190.8      10490.716    10424.0341  0.0000981267 
  10184.4      10485.5692   10420.732   0.000098189 
  10161.1      10480.7839   10417.4489  0.0000984151 
  10194.7      10476.2854   10414.1845  0.0000980898 
  10192.9      10472.0293   10410.9385  0.0000981073 
  10148.2      10467.9882   10407.7104  0.0000985402 
  10183.3      10464.1451   10404.4998  0.0000982007 
  10146.9      10460.4899   10401.3064  0.0000985519 
  10200.8      10457.0187   10398.1298  0.0000980315 
  10215.5      10453.7347   10394.9695  0.00009789 
  10183.3      10450.6504   10391.8252  0.0000982007 
  10174.6      10447.7935   10388.6965  0.0000982844 
  10159.1      10445.2151   10385.583   0.0000984327 
  10200.8      10443.0024   10382.4843  0.0000980315 
  10208.7      10447.475    10379.4     0.0000979559 
  10189.2      10446.5767   10376.3297  0.0000981423 
  10177.1      10446.7388   10373.273   0.0000982591 
  10191.6      10448.4331   10370.2296  0.000098119 
  10221.6      10451.4582   10367.199   0.0000978319 
  10260.6      10458.3501   10364.1809  0.0000974595 
  10257.3      10469.2812   10361.1747  0.0000974922 
  10280.4      10485.4301   10358.1803  0.0000972731 
  10342.3      10508.0427   10355.1971  0.0000966905 
  10403.3      10538.2926   10352.2247  0.0000961225 
  10552.5      10577.0905   10349.2628  0.0000947649 
  10634.1      10624.8577   10346.3109  0.0000940367 
  10777.2      10681.2946   10343.3687  0.000092789 
  10919.3      10745.1859   10340.4358  0.0000915818 
  11061.3      10814.2871   10337.5118  0.0000904048 
  11299.6      10885.33     10334.5962  0.000088498 
  11419        10954.169    10331.6887  0.0000875729 
  11487.6      11016.0726   10328.7888  0.0000870507 
  11597.9      11066.1654   10325.8963  0.0000862218 
  11642.5      11100.0283   10323.0106  0.0000858929 
  11741.6      11114.4309   10320.1314  0.0000851683 
  11750.9      11108.026    10317.2584  0.0000850992 
  11718.4      11081.7093   10314.391   0.0000853352 
  11658.6      11038.4421   10311.5289  0.0000857736 
  11557.2      10982.6676   10308.6717  0.0000865268 
  11451.2      10920.3953   10305.819   0.0000873275 
  11267.8      10855.6426   10302.9704  0.0000887483 
  11113.5      10794.6447   10300.1255  0.0000899817 
  10917.4      10742.7593   10297.2839  0.0000915975 
  10771.1      10705.3702   10294.4453  0.0000928409 
  10730.2      10688.2821   10291.6092  0.0000931943 
  10646.8      10698.3224   10288.7752  0.0000939255 
  10636.3      10744.0643   10285.943   0.0000940185 
  10642.6      10836.5249   10283.1121  0.000093962 
  10772        10989.6417   10280.2821  0.0000928337 
  10983.7      11220.2951   10277.4527  0.0000910443 
  11290.4      11547.6407   10274.6235  0.0000885713 
  11696        11991.5679   10271.794   0.0000854994 
  12359.3      12570.2064   10268.964   0.0000809113 
  13196        13291.7797   10266.1329  0.0000757803 
  14227.3      14170.0446   10263.3004  0.0000702877 
  15443        15191.4801   10260.4662  0.0000647541 
  16743.3      16331.6232   10257.6297  0.0000597253 
  18085.7      17548.64     10254.7907  0.0000552924 
  19304.2      18783.8134   10251.9488  0.0000518019 
  20367.4      19964.3635   10249.1035  0.0000490977 
  21229.3      21008.6761   10246.2545  0.0000471046 
  21989.7      21834.0159   10243.4013  0.000045476 
  22455.3      22366.8792   10240.5437  0.0000445329 
  22820.1      22555.2694   10237.6812  0.0000438212 
  22921.2      22379.7616   10234.8134  0.0000436274 
  22923.1      21858.25     10231.94    0.000043624 
  22187.9      21041.5885   10229.0606  0.0000450696 
  21163.8      20002.7082   10226.1748  0.0000472504 
  19965.4      18824.3328   10223.2821  0.0000500866 
  18462.7      17588.5535   10220.3824  0.0000541629 
  17023        16369.0503   10217.475   0.0000587442 
  15587.4      15225.8427   10214.5598  0.0000641539 
  14204.2      14202.4432   10211.6363  0.0000704022 
  13174.6      13325.3968   10208.7041  0.0000759032 
  12342.3      12605.8793   10205.7629  0.000081022 
  11796.7      12042.8101   10202.8122  0.0000847689 
  11487.8      11626.6956   10199.8518  0.0000870491 
  11154.6      11343.4699   10196.8812  0.0000896497 
  11046.3      11177.7033   10193.9001  0.0000905287 
  11105.8      11114.8118   10190.9082  0.0000900431 
  11263.6      11142.1239   10187.9049  0.0000887817 
  11472.2      11248.8878   10184.8901  0.0000871662 
  11784.8      11425.4643   10181.8633  0.0000848548 
  12230.4      11662.0382   10178.8241  0.0000817637 
  12702.8      11947.2326   10175.7723  0.0000787224 
  13255.7      12266.9712   10172.7073  0.0000754398 
  13743.4      12603.8691   10169.629   0.0000727625 
  14104.1      12936.2221   10166.5369  0.000070901 
  14457.4      13243.1865   10163.4306  0.0000691686 
  14685.5      13500.9828   10160.3099  0.0000680941 
  14957.5      13684.8823   10157.1743  0.0000668559 
  15148.8      13778.2875   10154.0235  0.0000660123 
  15093.9      13771.2827   10150.8572  0.0000662522 
  15055.7      13664.0253   10147.675   0.0000664197 
  14840.2      13466.676    10144.4766  0.0000673849 
  14574.4      13197.0846   10141.2616  0.000068614 
  14166.8      12877.4545   10138.0297  0.000070588 
  13571.8      12531.2117   10134.7806  0.0000736823 
  12892.9      12180.5696   10131.5138  0.0000775619 
  12352.3      11844.8134   10128.2291  0.0000809564 
  11879.3      11539.267    10124.9261  0.0000841804 
  11462        11274.9218   10121.6045  0.0000872444 
  11152.9      11058.6769   10118.264   0.0000896616 
  10870.6      10894.0661   10114.9042  0.0000919915 
  10736.1      10782.259    10111.5249  0.000093144 
  10664.9      10723.0975   10108.1256  0.0000937655 
  10678.8      10715.9455   10104.706   0.000093644 
  10743.5      10760.1798   10101.2659  0.0000930793 
  10856.4      10855.2421   10097.8049  0.0000921117 
  11051.7      11000.2486   10094.3226  0.0000904839 
  11312        11193.2571   10090.8189  0.0000884015 
  11836.8      11430.3473   10087.2933  0.0000844824 
  12033.2      11704.7328   10083.7455  0.0000831033 
  12442        12006.1153   10080.1752  0.0000803725 
  12797.3      12329.1355   10076.5822  0.0000781417 
  13101.8      12639.1354   10072.9661  0.0000763255 
  13446.5      12924.7522   10069.3266  0.0000743689 
  13642.9      13165.061    10065.6634  0.000073298 
  13818.7      13340.2827   10061.9762  0.0000723657 
  13919.7      13434.5314   10058.2648  0.0000718404 
  14026.8      13438.7544   10054.5287  0.0000712918 
  14118.9      13352.7864   10050.7677  0.000070827 
  13981.7      13185.4613   10046.9816  0.0000715223 
  13746.1      12952.7382   10043.17    0.0000727476 
  13403.3      12674.8882   10039.3326  0.000074608 
  12991.8      12373.8474   10035.4692  0.0000769711 
  12645.4      12071.2135   10031.5795  0.0000790798 
  12195.9      11786.9441   10027.6632  0.0000819948 
  11761.6      11538.6913   10023.72    0.0000850223 
  11408.5      11341.7506   10019.7496  0.0000876533 
  11193.3      11209.5333   10015.7518  0.0000893398 
  11103.1      11154.3865   10011.7263  0.0000900654 
  11035.8      11188.4859   10007.6728  0.0000906132 
  11100.7      11324.4697   10003.5911  0.0000900842 
  11283.5      11575.4956   9999.4809   0.0000886247 
  11602.1      11954.4845   9995.342    0.0000861914 
  12197.9      12472.4477   9991.174    0.0000819815 
  12879.4      13136.0028   9986.9767   0.000077644 
  13751.5      13955.3204   9982.7499   0.0000727191 
  14830.5      14897.3992   9978.4934   0.0000674292 
  15877.7      15948.953    9974.2068   0.0000629812 
  17076.5      17071.6915   9969.8899   0.0000585601 
  18032.9      18213.4829   9965.5425   0.0000554539 
  18871        19310.5784   9961.1643   0.0000529912 
  19634.6      20291.741    9956.7552   0.0000509301 
  20258.7      21084.4052   9952.3148   0.0000493616 
  20921.6      21623.0057   9947.843    0.0000477975 
  21214.3      21859.105    9943.3395   0.0000471382 
  21398        21771.0628   9938.804    0.0000467331 
  21173.4      21369.2132   9934.2365   0.000047229 
  20972.9      20693.8126   9929.6365   0.0000476807 
  20427.3      19807.0135   9925.004    0.0000489542 
  19698.3      18783.0163   9920.3387   0.0000507655 
  18235.4      17699.5232   9915.6403   0.0000548388 
  16902.9      16631.0785   9910.9088   0.0000591616 
  15752.9      15646.9067   9906.1438   0.0000634799 
  14564.8      14806.3804   9901.3452   0.0000686584 
  13989.6      14160.8251   9896.5127   0.0000714824 
  13248.2      13754.6261   9891.6463   0.0000754817 
  12909.3      13627.5999   9886.7456   0.0000774637 
  12938.2      13817.2471   9881.8105   0.0000772908 
  13421.4      14359.8541   9876.8407   0.0000745076 
  14322.1      15290.4561   9871.8362   0.0000698221 
  15723.5      16635.9897   9866.7968   0.0000635995 
  17705.1      18414.5723   9861.7221   0.0000564813 
  20272.7      20624.4301   9856.6122   0.0000493276 
  23205.8      23236.5336   9851.4667   0.000043093 
  26566.2      26187.442    9846.2855   0.000037642 
  29890.1      29374.9395   9841.0685   0.0000334561 
  32965.1      32657.8109   9835.8155   0.0000303351 
  35522.3      35860.6623   9830.5264   0.0000281512 
  37915.7      38783.9853   9825.2008   0.0000263742 
  39771        41219.6645   9819.8389   0.0000251439 
  41399.2      42972.49     9814.4402   0.000024155 
  42421.4      43887.2336   9809.0048   0.0000235729 
  42805.7      43876.8307   9803.5325   0.0000233615 
  43290        42941.4324   9798.0231   0.0000230999 
  42609        41168.2827   9792.4764   0.0000234691 
  40462.7      38712.5779   9786.8925   0.0000247142 
  38076.5      35769.1673   9781.271    0.0000262629 
  34465.3      32545.3567   9775.612    0.0000290148 
  31048.7      29239.3097   9769.9152   0.0000322076 
  26979.1      26024.3161   9764.1805   0.0000370658 
  23131.5      23038.4902   9758.4079   0.0000432313 
  19851.9      20379.6838   9752.5971   0.0000503728 
  17178.7      18105.4153   9746.7482   0.0000582112 
  15405.8      16236.8121   9740.8609   0.0000649107 
  13804.5      14766.5178   9734.9352   0.0000724408 
  12678        13665.8941   9728.971    0.0000788763 
  12018        12894.0899   9722.9682   0.000083208 
  11669.8      12404.7683   9716.9267   0.000085691 
  11498.4      12151.0804   9710.8463   0.000086968 
  11615        12088.5438   9704.727    0.0000860954 
  11695.6      12176.1213   9698.5688   0.0000855026 
  11864.2      12376.0246   9692.3714   0.000084287 
  12129.2      12652.8869   9686.135    0.0000824451 
  12346.3      12972.8573   9679.8593   0.0000809958 
  12618.8      13303.0555   9673.5442   0.0000792474 
  12790.7      13611.641    9667.1899   0.0000781818 
  12855.4      13868.6616   9660.7961   0.0000777879 
  12977.5      14047.8047   9654.3628   0.0000770562 
  13051.8      14128.9903   9647.89     0.0000766184 
  13194.2      14101.2065   9641.3775   0.0000757909 
  13157.6      13964.3234   9634.8254   0.0000760011 
  12994.5      13728.7382   9628.2336   0.0000769562 
  12786.7      13412.9083   9621.6021   0.0000782067 
  12498.7      13039.931    9614.9307   0.0000800092 
  12281.8      12634.3158   9608.2195   0.0000814217 
  11838.4      12219.4391   9601.4685   0.0000844715 
  11427.1      11818.085    9594.6776   0.0000875123 
  11025.4      11441.6422   9587.8468   0.0000906995 
  10703.6      11103.8142   9580.976    0.0000934269 
  10506.6      10811.0644   9574.0653   0.0000951777 
  10333.6      10565.4636   9567.1146   0.0000967723 
  10149.9      10365.5197   9560.124    0.0000985226 
  10022.6      10207.1945   9553.0933   0.0000997744 
  9938.03      10084.9304   9546.0227   0.0001006235 
  9939.13      9992.5579    9538.912    0.0001006124 
  9869.22      9924.0025    9531.7614   0.0001013252 
  9816.6       9873.7603    9524.5707   0.0001018682 
  9819.25      9837.1589    9517.3401   0.0001018408 
  9761.16      9810.4434    9510.0695   0.0001024468 
  9805.71      9790.7383    9502.759    0.0001019814 
  9778.22      9775.9376    9495.4085   0.0001022681 
  9767.03      9764.5642    9488.0182   0.0001023852 
  9784.21      9755.6294    9480.5879   0.0001022054 
  9720.88      9748.511     9473.1179   0.0001028714 
  9779.57      9742.8611    9465.608    0.000102254 
  9760.34      9738.5456    9458.0583   0.0001024555 
  9753.47      9735.6201    9450.4689   0.0001025275 
  9751.42      9734.3394    9442.8398   0.0001025491 
  9728.2       9735.2056    9435.1711   0.000102794 
  9805.5       9743.2629    9427.4628   0.0001019836 
  9732.87      9751.4388    9419.715    0.0001027446 
  9764.92      9765.8159    9411.9277   0.0001024074 
  9772.54      9789.1368    9404.1011   0.0001023275 
  9791.82      9825.1694    9396.235    0.0001021261 
  9842.69      9878.8866    9388.3298   0.0001015981 
  9828.67      9956.5806    9380.3853   0.0001017433 
  9874.51      10065.7863   9372.4017   0.000101271 
  9950.43      10215.089    9364.3791   0.0001004983 
  9997.92      10413.5641   9356.3176   0.0001000208 
  10216        10669.9467   9348.2172   0.0000978861 
  10336        10991.4847   9340.0781   0.0000967495 
  10632.6      11382.5618   9331.9003   0.0000940513 
  10852.5      11843.2295   9323.6839   0.0000921435 
  11227.4      12367.8652   9315.4291   0.0000890669 
  11610.5      12944.1875   9307.1359   0.000086129 
  11887.7      13552.8633   9298.8045   0.0000841201 
  12237.4      14167.8725   9290.435    0.0000817164 
  12459.8      14757.6367   9282.0274   0.0000802588 
  12691.2      15287.3182   9273.582    0.0000787951 
  12974.6      15721.4115   9265.0988   0.0000770738 
  13065.2      16027.9753   9256.578    0.0000765393 
  13266.7      16183.424    9248.0197   0.0000753769 
  13332.9      16177.3396   9239.424    0.0000750027 
  13286.2      16015.4762   9230.791    0.0000752658 
  13460.5      15719.655    9222.121    0.000074292 
  13235.5      15324.9389   9213.4141   0.0000755539 
  13074.2      14875.8467   9204.6704   0.0000764858 
  12843.3      14423.1368   9195.89     0.000077862 
  12525.4      14021.6908   9187.0732   0.0000798377 
  12483.3      13729.3613   9178.2201   0.0000801066 
  12319.7      13606.4378   9169.3308   0.000081171 
  12378        13715.3432   9160.4055   0.0000807892 
  12641.6      14120.0749   9151.4444   0.0000791037 
  13302        14884.8084   9142.4477   0.0000751771 
  14533.3      16071.0581   9133.4154   0.0000688077 
  16270.2      17732.9386   9124.348    0.0000614618 
  18764.4      19910.4336   9115.2454   0.0000532926 
  22054.3      22621.0438   9106.1079   0.0000453426 
  26133.8      25850.7696   9096.9357   0.0000382649 
  30389.9      29545.8151   9087.729    0.0000329057 
  35215.4      33606.6704   9078.4879   0.0000283966 
  39795.7      37886.1259   9069.2127   0.0000251282 
  43613.2      42192.2648   9059.9036   0.0000229288 
  46910.2      46297.0148   9050.5608   0.0000213173 
  49828        49950.3779   9041.1845   0.000020069 
  52269.1      52900.8827   9031.7749   0.0000191318 
  53829.7      54922.529    9022.3322   0.0000185772 
  55635.2      55847.8663   9012.8567   0.0000179743 
  56219.3      55597.8935   9003.3485   0.0000177875 
  56623.9      54204.1495   8993.808    0.0000176604 
  55544.8      51797.3376   8984.2353   0.0000180034 
  52494.8      48587.454    8974.6306   0.0000190496 
  48630        44830.9735   8964.9943   0.0000205635 
  44082.4      40801.9023   8955.3265   0.0000226848 
  39086.7      36769.4875   8945.6275   0.000025584 
  33683.3      32982.2309   8935.8975   0.0000296883 
  28596.1      29657.2885   8926.1369   0.0000349697 
  24912        26974.6189   8916.3457   0.0000401415 
  22171.7      25075.0125   8906.5244   0.0000451023 
  20582.7      24060.8035   8896.6731   0.0000485843 
  20216        23997.6238   8886.7921   0.0000494658 
  21085.8      24915.484    8876.8817   0.0000474256 
  23627.2      26807.9913   8866.9421   0.0000423238 
  27002        29629.375    8856.9737   0.0000370342 
  31621.4      33289.987    8846.9766   0.0000316242 
  36524.4      37651.7535   8836.9513   0.0000273788 
  41752.4      42525.5301   8826.8978   0.0000239507 
  46758.1      47674.7714   8816.8166   0.0000213867 
  50773        52811.9309   8806.708    0.0000196954 
  54288.8      57625.5721   8796.5721   0.0000184199 
  57168.7      61789.2849   8786.4093   0.0000174921 
  59706.8      64990.5157   8776.2199   0.0000167485 
  61240.6      66964.9913   8766.0042   0.0000163291 
  63037.5      67535.6934   8755.7625   0.0000158635 
  63782.7      66645.3399   8745.4951   0.0000156783 
  63380.5      64367.4217   8735.2022   0.0000157777 
  61012.5      60889.7586   8724.8843   0.0000163901 
  57942.9      56478.7617   8714.5416   0.0000172584 
  52199.3      51439.4061   8704.1744   0.0000191573 
  47430.9      46080.4616   8693.7831   0.0000210834 
  40462.6      40689.3674   8683.3679   0.0000247142 
  34062.2      35511.4623   8672.9292   0.0000293582 
  28716.2      30739.2467   8662.4673   0.0000348238 
  23455.8      26506.7081   8651.9825   0.0000426333 
  20100.7      22890.1766   8641.4752   0.0000497495 
  17154.3      19914.3893   8630.9457   0.0000582939 
  15228        17562.0425   8620.3943   0.0000656683 
  14105.1      15784.9698   8609.8214   0.0000708962 
  13475.5      14515.18     8599.2273   0.0000742088 
  13381.3      13674.8722   8588.6123   0.0000747306 
  13674        13182.1646   8577.9768   0.0000731313 
  13933.1      12958.749    8567.3211   0.000071771 
  14371.1      12931.248    8556.6456   0.0000695835 
  14853.5      13033.1306   8545.9506   0.0000673241 
  15267.8      13205.2574   8535.2365   0.0000654973 
  15532        13396.0178   8524.5036   0.0000643826 
  15817.7      13561.597    8513.7523   0.0000632198 
  16043.5      13666.7583   8502.983    0.0000623305 
  16255.5      13686.2385   8492.196    0.0000615177 
  16373.2      13606.2395   8481.3916   0.0000610752 
  16340        13424.9684   8470.5703   0.0000611995 
  16202.9      13151.4053   8459.7324   0.000061717 
  15687.1      12802.5423   8448.8782   0.0000637468 
  15121.1      12400.0531   8438.0082   0.0000661326 
  14331.9      11967.3028   8427.1228   0.0000697743 
  13620        11527.0082   8416.2222   0.0000734211 
  12768.7      11099.5446   8405.3068   0.0000783174 
  11798.8      10701.7878   8394.3771   0.0000847548 
  11075.9      10346.4645   8383.4335   0.0000902863 
  10631.8      10041.6784   8372.4762   0.0000940568 
  10239.5      9792.2898    8361.5058   0.0000976599 
  10040.7      9599.9535    8350.5225   0.0000995952 
  9865.38      9459.9319    8339.5268   0.0001013646 
  9926.38      9369.0449    8328.519    0.0001007417 
  10078.7      9321.32      8317.4996   0.0000992186 
  10257.3      9309.7753    8306.469    0.0000974922 
  10449.5      9326.8266    8295.4274   0.000095698 
  10674.1      9364.5899    8284.3754   0.0000936857 
  10917.1      9415.1164    8273.3133   0.0000915993 
  11087        9470.6101    8262.2415   0.0000901954 
  11241.4      9523.6743    8251.1605   0.0000889577 
  11315.7      9567.6368    8240.0706   0.0000883733 
  11432.6      9597.0071    8228.9722   0.0000874681 
  11523.2      9608.0666    8217.8657   0.0000867817 
  11548.5      9599.4929    8206.7515   0.0000865912 
  11546        9572.7984    8195.6301   0.0000866106 
  11414.8      9532.4214    8184.5019   0.0000876057 
  11353.5      9485.4937    8173.3672   0.0000880782 
  11058.1      9441.4867    8162.2265   0.0000904323 
  10867.8      9411.9053    8151.0801   0.0000920145 
  10503.8      9410.0672    8139.9285   0.0000952037 
  10233.3      9450.8977    8128.7722   0.0000977198 
  10050.1      9550.6319    8117.6114   0.0000995019 
  9936.17      9726.5441    8106.4467   0.0001006423 
  9986.79      9995.2381    8095.2784   0.0001001323 
  10186.2      10372.8426   8084.107    0.0000981715 
  10586.9      10872.5441   8072.9329   0.0000944557 
  11242.9      11502.9114   8061.7564   0.0000889459 
  12116.3      12265.8108   8050.5781   0.0000825335 
  13181.2      13153.3313   8039.3984   0.0000758648 
  14412.9      14150.3504   8028.2175   0.000069382 
  15572.4      15227.2611   8017.0361   0.0000642166 
  16596.8      16344.257    8005.8545   0.0000602522 
  17515.7      17451.4648   7994.6731   0.0000570915 
  18319.4      18491.3771   7983.4923   0.0000545871 
  18991.1      19402.5525   7972.3126   0.0000526564 
  19517.6      20124.7318   7961.1344   0.0000512361 
  19858.2      20605.505    7949.9582   0.0000503571 
  20310.6      20808.0812   7938.7843   0.0000492356 
  20596.9      20718.3511   7927.6131   0.0000485511 
  20511.8      20348.587    7916.4452   0.0000487527 
  20125.1      19736.0031   7905.2809   0.0000496892 
  19501.4      18937.1885   7894.1206   0.0000512787 
  18559.9      18021.0271   7882.9648   0.0000538794 
  17403.5      17067.2622   7871.8139   0.00005746 
  16145.6      16141.1425   7860.6683   0.0000619367 
  14855.1      15319.6694   7849.5285   0.0000673164 
  13686.8      14668.3597   7838.3949   0.0000730626 
  13048.3      14243.7558   7827.2679   0.0000766385 
  12544.9      14091.4032   7816.148    0.0000797137 
  12666.1      14244.0996   7805.0355   0.0000789506 
  13139.1      14720.2974   7793.9309   0.0000761086 
  14244.4      15522.5051   7782.8346   0.0000702029 
  15779.3      16635.7707   7771.7471   0.0000633738 
  17649.3      18026.4525   7760.6687   0.0000566592 
  19427.8      19641.6197   7749.5999   0.0000514724 
  21309.3      21409.5329   7738.5412   0.0000469279 
  22831.7      23241.4665   7727.4929   0.0000437985 
  24403.9      25032.0627   7716.4555   0.0000409768 
  25331.9      26676.9502   7705.4294   0.0000394759 
  26247.7      28061.1454   7694.4151   0.0000380988 
  27103.6      29081.0261   7683.4129   0.0000368953 
  27765.7      29652.9401   7672.4232   0.0000360158 
  28279.9      29725.5263   7661.4466   0.0000353609 
  28560.3      29288.7426   7650.4833   0.0000350136 
  28222.1      28375.3077   7639.534    0.0000354334 
  27527.1      27057.9183   7628.5988   0.0000363278 
  26035.6      25420.5456   7617.6784   0.0000384092 
  24281.8      23570.6181   7606.7731   0.0000411832 
  21947.7      21611.6929   7595.8833   0.0000455626 
  19555.8      19639.4165   7585.0094   0.0000511358 
  17251.1      17735.6164   7574.1519   0.0000579677 
  14959.6      15964.5335   7563.3112   0.0000668461 
  13200.6      14371.0833   7552.4876   0.000075754 
  11758.6      12981.0886   7541.6817   0.0000850443 
  10592.5      11803.16     7530.8938   0.0000944062 
  9676.77      10831.7734   7520.1243   0.0001033402 
  9121.41      10050.9925   7509.3736   0.0001096321 
  8684.09      9438.269     7498.6422   0.000115153 
  8393.62      8967.891     7487.9305   0.0001191381 
  8177.19      8613.788     7477.2388   0.0001222914 
  8014.78      8351.5563    7466.5676   0.0001247695 
  7903.05      8159.7148    7455.9173   0.0001265334 
  7841.09      8020.2944    7445.2883   0.0001275334 
  7813.7       7918.9135    7434.681    0.0001279804 
  7697.87      7844.5091    7424.0957   0.0001299061 
  7717.16      7788.8767    7413.533    0.0001295813 
  7703.55      7745.7542    7402.9931   0.0001298102 
  7649.91      7711.8412    7392.4765   0.0001307207 
  7628.32      7684.029     7381.9836   0.0001310903 
  7571.97      7660.5729    7371.5148   0.0001320662 
  7615.74      7640.4189    7361.0704   0.000131307 
  7590.81      7622.9942    7350.6509   0.0001317384 
  7616         7608.0597    7340.2566   0.0001313025 
  7543.51      7595.6085    7329.888    0.0001325642 
  7545.14      7585.793     7319.5453   0.0001325355 
  7537.53      7578.868     7309.2291   0.0001326696 
  7551.33      7575.1416    7298.9397   0.000132427 
  7520.93      7574.9228    7288.6774   0.0001329623 
  7520.63      7578.4685    7278.4427   0.0001329678 
  7523.16      7585.9254    7268.2358   0.000132923 
  7477.53      7597.2735    7258.0573   0.000133734 
  7483.66      7612.2779    7247.9074   0.0001336246 
  7506.4       7630.456     7237.7866   0.0001332196 
  7519.18      7651.0685    7227.6952   0.0001329932 
  7449.78      7673.1437    7217.6335   0.0001342322 
  7490.41      7695.5385    7207.602    0.0001335039 
  7503.22      7717.0433    7197.6009   0.0001332762 
  7465.4       7737.067     7187.6307   0.0001339514 
  7448.98      7753.7335    7177.6917   0.0001342465 
  7479.43      7767.3356    7167.7843   0.0001337 
  7501.07      7778.5708    7157.9087   0.0001333144 
  7519.07      7789.424     7148.0655   0.0001329951 
  7560.08      7803.4735    7138.2548   0.0001322738 
  7505.02      7826.1006    7128.4771   0.0001332442 
  7606.66      7864.6101    7118.7327   0.0001314636 
  7646.39      7928.2803    7109.022    0.0001307805 
  7732.65      8028.3365    7099.3452   0.0001293217 
  7825.26      8177.7859    7089.7027   0.0001277913 
  8045.48      8391.0334    7080.0949   0.0001242934 
  8318.02      8683.1992    7070.5221   0.0001202209 
  8725.98      9069.078     7060.9845   0.0001146002 
  9300.2       9561.7375    7051.4826   0.0001075247 
  10147.6      10170.8025   7042.0166   0.000098546 
  11155.6      10900.5539   7032.5869   0.0000896412 
  12456.5      11748.035    7023.1938   0.0000802789 
  13848        12701.4247   7013.8375   0.000072212 
  15445        13738.9403   7004.5185   0.0000647458 
  16677.7      14828.5104   6995.237    0.0000599605 
  17788.6      15928.4929   6985.9933   0.0000562157 
  18831.7      16988.888    6976.7878   0.0000531017 
  19671.1      17954.5721   6967.6206   0.0000508358 
  20354.8      18768.6596   6958.4922   0.0000491286 
  20856.2      19377.5892   6949.4028   0.0000479472 
  21342.5      19737.3443   6940.3526   0.0000468547 
  21837.5      19820.0796   6931.3421   0.0000457929 
  22003.3      19619.2282   6922.3714   0.0000454478 
  21944.6      19150.9129   6913.4409   0.0000455694 
  21347.9      18450.9908   6904.5509   0.0000468431 
  20614        17569.1346   6895.7015   0.0000485106 
  19297.3      16562.2548   6886.8931   0.0000518205 
  17921.7      15488.7244   6878.1259   0.0000557982 
  16141.8      14403.8774   6869.4002   0.0000619504 
  14454        13356.6367   6860.7163   0.0000691848 
  12940.8      12387.1587   6852.0745   0.0000772745 
  11757.5      11524.8444   6843.4749   0.0000850521 
  10787.4      10790.2751   6834.9178   0.0000926997 
  10135.4      10192.01     6826.4036   0.0000986635 
  9691.74      9730.0525    6817.9323   0.0001031807 
  9561.47      9396.7656    6809.5043   0.0001045864 
  9546.83      9178.6107    6801.1199   0.0001047468 
  9652.68      9057.9022    6792.7791   0.0001035983 
  9728.96      9014.4478    6784.4823   0.0001027859 
  9864.35      9026.9838    6776.2298   0.0001013752 
  10045.6      9074.3879    6768.0216   0.0000995456 
  10077.7      9136.7118    6759.8581   0.0000992285 
  10236.6      9196.1107    6751.7394   0.0000976888 
  10277.4      9237.7833    6743.6658   0.0000973019 
  10442.3      9250.9459    6735.6375   0.0000957635 
  10564.7      9229.7011    6727.6547   0.0000946543 
  10522.9      9173.4821    6719.7175   0.0000950312 
  10513.2      9086.8243    6711.8262   0.0000951183 
  10390.5      8978.5143    6703.981    0.0000962414 
  10149.5      8860.4317    6696.1821   0.0000985265 
  9934.72      8746.3958    6688.4296   0.000100657 
  9693.03      8651.1374    6680.7238   0.0001031669 
  9336.3       8589.3858    6673.0648   0.0001071089 
  9060.22      8574.9999    6665.4528   0.0001103726 
  8826.84      8620.1076    6657.8879   0.000113291 
  8767         8734.251     6650.3704   0.000114064 
  8836.34      8928.1891    6642.9003   0.000113169 
  9001.08      9194.6608    6635.478    0.0001110978 
  9246.09      9535.4107    6628.1034   0.0001081538 
  9676.93      9938.0745    6620.7768   0.0001033385 
  10048.8      10397.9332   6613.4983   0.0000995138 
  10466.3      10892.1362   6606.2681   0.0000955446 
  10744.9      11397.6854   6599.0863   0.0000930667 
  10979.7      11888.1068   6591.953    0.0000910773 
  11282.6      12334.8747   6584.8684   0.0000886314 
  11507.7      12709.3047   6577.8325   0.0000868983 
  11680.2      12984.9834   6570.8456   0.0000856149 
  11850.2      13140.7056   6563.9078   0.0000843877 
  12002.6      13163.5015   6557.0191   0.0000833143 
  12038        13050.8202   6550.1796   0.00008307 
  12030.7      12810.948    6543.3896   0.00008312 
  11855.4      12461.4377   6536.649    0.000084349 
  11568.7      12026.2752   6529.958    0.00008644 
  11123.3      11532.7818   6523.3167   0.0000899015 
  10779.8      11008.94     6516.7252   0.0000927658 
  10086.3      10481.2796   6510.1835   0.0000991455 
  9563.71      9973.2984    6503.6918   0.000104562 
  9059.84      9504.3302    6497.2501   0.0001103772 
  8672.36      9088.8637    6490.8585   0.0001153089 
  8394.63      8736.2893    6484.517    0.0001191238 
  8229.8       8451.0453    6478.2259   0.0001215095 
  8031.64      8233.0989    6471.985    0.0001245076 
  8025.75      8078.6629    6465.7944   0.0001245988 
  8069.39      7981.0523    6459.6543   0.0001239251 
  8027.86      7931.5911    6453.5647   0.0001245663 
  8182.38      7920.5038    6447.5256   0.0001222139 
  8195.63      7937.757     6441.537    0.0001220163 
  8244.46      7968.3886    6435.599    0.0001212936 
  8311.72      8015.1343    6429.7117   0.0001203121 
  8412.03      8066.3314    6423.875    0.0001188774 
  8396.2       8118.7174    6418.089    0.0001191014 
  8536.86      8172.7874    6412.3537   0.0001171392 
  8553.01      8233.5478    6406.6692   0.0001169179 
  8660.07      8310.98      6401.0353   0.0001154725 
  8717.17      8420.1138    6395.4522   0.0001147161 
  8735.71      8580.7433    6389.9199   0.0001144727 
  8819.92      8817.6764    6384.4383   0.0001133798 
  8880.08      9156.5621    6379.0075   0.0001126115 
  9194.33      9627.5717    6373.6274   0.0001087626 
  9479.32      10260.3605   6368.2981   0.0001054928 
  10161.8      11082.5793   6363.0194   0.0000984073 
  11121.7      12117.0353   6357.7915   0.0000899151 
  12483        13378.4885   6352.6142   0.0000801094 
  14283.8      14870.328    6347.4875   0.0000700092 
  16553.7      16581.5022   6342.4115   0.0000604096 
  18786.2      18484.1128   6337.386    0.0000532304 
  21231.8      20532.1004   6332.4111   0.0000470994 
  23378.4      22661.3343   6327.4866   0.0000427745 
  25272.5      24791.3271   6322.6126   0.0000395688 
  26969.3      26828.6136   6317.789    0.0000370793 
  28026.7      28671.8868   6313.0156   0.0000356802 
  29206.2      30219.0226   6308.2926   0.0000342394 
  30269.7      31376.2731   6303.6197   0.0000330363 
  31248.3      32069.4716   6298.9969   0.0000320017 
  31806.9      32255.1752   6294.4242   0.0000314397 
  32534.5      31931.0495   6289.9015   0.0000307367 
  32501.3      31141.5124   6285.4287   0.0000307681 
  32035.3      29950.0981   6281.0056   0.0000312156 
  30476.8      28465.0323   6276.6323   0.0000328119 
  28624.1      26803.6976   6272.3086   0.0000349354 
  26279.1      25088.2035   6268.0344   0.0000380532 
  23736.1      23436.6921   6263.8096   0.0000421301 
  21327.7      21956.2183   6259.6341   0.0000468874 
  19457.2      20736.8375   6255.5078   0.0000513949 
  18057.5      19847.0173   6251.4306   0.0000553788 
  17256.6      19330.3868   6247.4023   0.0000579492 
  17465.2      19203.9714   6243.4229   0.0000572567 
  18094        19457.9461   6239.4922   0.0000552669 
  19208.1      20056.8464   6235.6101   0.0000520616 
  20566.1      20942.0726   6231.7764   0.0000486236 
  21800.1      22035.5724   6227.991    0.0000458711 
  22904.9      23244.4405   6224.2538   0.0000436586 
  23766.1      24466.2651   6220.5646   0.0000420765 
  24618.2      25595.2304   6216.9232   0.0000406203 
  25279.7      26529.0791   6213.3296   0.0000395574 
  25928.9      27177.2376   6209.7835   0.0000385673 
  26939.7      27469.785    6206.2848   0.00003712 
  27082.9      27365.7109   6202.8333   0.0000369236 
  27533.9      26857.7474   6199.4289   0.000036319 
  27243.6      25971.6192   6196.0713   0.000036706 
  26480.3      24759.8747   6192.7605   0.0000377638 
  25278.8      23292.7713   6189.4961   0.0000395589 
  23390.1      21649.5202   6186.2781   0.0000427533 
  21267.6      19910.0057   6183.1063   0.00004702 
  19053.5      18149.2656   6179.9803   0.0000524841 
  16712.9      16433.044    6176.9002   0.0000598334 
  14553.1      14814.8465   6173.8656   0.0000687141 
  12574.5      13334.3619   6170.8763   0.0000795261 
  11093.6      12017.159    6167.9322   0.0000901423 
  9871.8       10875.5654   6165.033    0.0001012987 
  8997.01      9910.4483    6162.1785   0.000111148 
  8297.53      9113.5892    6159.3685   0.0001205177 
  7837.13      8470.3045    6156.6028   0.0001275976 
  7574.01      7962.0027    6153.8812   0.0001320304 
  7274.2       7568.4436    6151.2033   0.0001374722 
  7159.37      7271.7424    6148.5691   0.000139677 
  6984.26      7048.9565    6145.9782   0.000143179 
  6995.81      6885.978     6143.4304   0.0001429426 
  6872.65      6769.266     6140.9255   0.0001455044 
  6868.29      6688.1065    6138.4633   0.0001455965 
  6865.81      6634.4813    6136.0434   0.0001456492 
  6817.96      6602.8013    6133.6656   0.0001466716 
  6832.62      6589.5691    6131.3297   0.000146357 
  6823.67      6593.0183    6129.0354   0.0001465487 
  6848.07      6612.7527    6126.7825   0.0001460264 
  6831.03      6649.3904    6124.5706   0.0001463906 
  6919.45      6704.211     6122.3995   0.0001445203 
  6949.82      6778.7977    6120.269    0.0001438886 
  7086.49      6873.4701    6118.1788   0.0001411136 
  7275.37      6991.7136    6116.1285   0.00013745 
  7437.76      7132.5896    6114.118    0.0001344489 
  7738.2       7295.2194    6112.1468   0.0001292291 
  8062.64      7477.2971    6110.2148   0.0001240289 
  8275.61      7674.9045    6108.3217   0.000120837 
  8675.6       7882.4518    6106.4671   0.0001152658 
  8843.47      8095.1905    6104.6507   0.0001130778 
  9101.53      8299.7547    6102.8723   0.0001098717 
  9213.62      8489.0569    6101.1316   0.000108535 
  9388.92      8653.1975    6099.4282   0.0001065086 
  9536.64      8782.6084    6097.7618   0.0001048588 
  9572.62      8868.9918    6096.1322   0.0001044645 
  9787.58      8906.3798    6094.539    0.0001021703 
  9786.7       8892.086     6092.9819   0.0001021794 
  9915.78      8827.211     6091.4606   0.0001008494 
  9860.97      8716.4886    6089.9747   0.0001014099 
  9735.51      8567.5348    6088.524    0.0001027167 
  9534.71      8389.8092    6087.1081   0.0001048798 
  9342.69      8193.5884    6085.7267   0.0001070355 
  8974.23      7989.1028    6084.3794   0.0001114302 
  8684.19      7785.8584    6083.066    0.0001151518 
  8396.27      7592.1212    6081.786    0.0001191004 
  8197.05      7414.5527    6080.5392   0.000121995 
  8011.6       7257.9866    6079.3251   0.0001248188 
  8019.72      7125.3575    6078.1436   0.0001246926 
  7893.14      7019.9468    6076.9941   0.0001266921 
  8024.85      6934.7662    6075.8764   0.000124613 
  8077.67      6874.2469    6074.7902   0.000123798 
  8164.2       6833.2787    6073.7349   0.0001224859 
  8203.52      6808.1403    6072.7104   0.0001218989 
  8298.43      6794.7184    6071.7163   0.0001205048 
  8360.96      6788.8156    6070.7521   0.0001196035 
  8348.74      6786.4321    6069.8176   0.0001197787 
  8512.63      6784.0248    6068.9123   0.0001174725 
  8467.01      6778.7394    6068.036    0.0001181056 
  8601.42      6768.592     6067.1882   0.00011626 
  8588.66      6752.5505    6066.3685   0.0001164327 
  8539.56      6730.488     6065.5767   0.0001171019 
  8477.89      6703.0204    6064.8123   0.000117954 
  8361.69      6671.2861    6064.0749   0.0001195932 
  8167.26      6636.727     6063.3642   0.0001224401 
  7969.61      6600.9038    6062.6798   0.0001254766 
  7751.63      6565.353     6062.0214   0.000129005 
  7534.8       6531.4831    6061.3885   0.0001327176 
  7265.2       6500.608     6060.7807   0.0001376426 
  7162.97      6473.5121    6060.1977   0.000139607 
  6990.29      6451.059     6059.6391   0.0001430554 
  6905.32      6433.8318    6059.1045   0.0001448161 
  6824.39      6422.314     6058.5935   0.0001465331 
  6815.98      6417.005     6058.1058   0.0001467142 
  6734.9       6418.5728    6057.6409   0.0001484804 
  6745.32      6428.0441    6057.1984   0.0001482509 
  6762.91      6447.0336    6056.7779   0.0001478654 
  6657.96      6478.0126    6056.3792   0.0001501962 
  6763.87      6524.6158    6056.0017   0.0001478445 
  6749.84      6591.9762    6055.645    0.0001481517 
  6814.91      6687.0691    6055.3088   0.000146737 
  6847.42      6819.0327    6054.9927   0.0001460405 
  6884.97      6999.4135    6054.6962   0.000145244 
  6957.51      7242.2724    6054.4191   0.0001437295 
  7116.71      7564.0717    6054.1607   0.0001405144 
  7313.01      7983.26      6053.9209   0.0001367427 
  7540.68      8519.4784    6053.699    0.000132614 
  7941.61      9193.6586    6053.4949   0.0001259191 
  8522.72      10021.0936   6053.308    0.0001173334 
  9237.61      11017.2835   6053.1379   0.0001082531 
  10409.6      12190.384    6052.9843   0.000096066 
  11669.4      13540.1597   6052.8466   0.0000856942 
  13347.3      15055.805    6052.7246   0.0000749222 
  14972.9      16714.251    6052.6179   0.0000667871 
  16808        18479.2213   6052.5259   0.0000594952 
  18345.7      20301.2422   6052.4483   0.0000545089 
  19527.5      22118.7362   6052.3847   0.0000512097 
  20616.5      23860.2436   6052.3347   0.0000485045 
  21308.2      25447.8064   6052.2978   0.0000469305 
  22114.5      26801.5978   6052.2737   0.0000452195 
  22829.9      27846.035    6052.2619   0.000043802 
  23477.5      28517.2907   6052.262    0.0000425938 
  23841        28771.4661   6052.2737   0.0000419447 
  24430.2      28591.3343   6052.2965   0.0000409328 
  24584.3      27989.4492   6052.3299   0.0000406763 
  24294        27005.7617   6052.3737   0.0000411626 
  23578.5      25706.5033   6052.4273   0.0000424115 
  22386.3      24155.8352   6052.4904   0.0000446699 
  20568.8      22438.3868   6052.5625   0.0000486175 
  18815.8      20632.7879   6052.6433   0.0000531466 
  16564.4      18811.8348   6052.7323   0.0000603702 
  14697.4      17038.912    6052.8291   0.0000680391 
  12891        15365.5884   6052.9333   0.0000775729 
  11371.2      13830.3511   6053.0446   0.0000879412 
  10001.2      12458.4308   6053.1624   0.000099988 
  9145.14      11262.6107   6053.2863   0.0001093478 
  8455.89      10244.8362   6053.4161   0.0001182608 
  7922.55      9398.3429    6053.5512   0.000126222 
  7549.07      8710.03      6053.6912   0.0001324666 
  7216.36      8162.8237    6053.8358   0.0001385739 
  7122.73      7737.802     6053.9845   0.0001403955 
  6966.69      7415.9685    6054.1369   0.0001435402 
  6934.46      7179.5936    6054.2927   0.0001442074 
  6845.51      7013.1224    6054.4514   0.0001460811 
  6771.32      6903.6886    6054.6126   0.0001476818 
  6811.16      6841.7657    6054.7759   0.0001468181 
  6807.09      6819.2385    6054.9409   0.0001469056 
  6809.58      6831.9181    6055.1072   0.0001468519 
  6856.25      6876.0634    6055.2744   0.0001458522 
  6815.86      6953.3385    6055.4421   0.0001467167 
  6915.01      7062.7984    6055.61     0.0001446131 
  6960.37      7205.3194    6055.7775   0.0001436706 
  7137.96      7381.7743    6055.9443   0.0001400962 
  7172.03      7592.4776    6056.1101   0.0001394307 
  7445.56      7836.6841    6056.2744   0.0001343081 
  7659.92      8112.1825    6056.4368   0.0001305496 
  7944.47      8415.0235    6056.5969   0.0001258736 
  8142.04      8739.4312    6056.7544   0.0001228195 
  8355.45      9077.929     6056.9088   0.0001196825 
  8539.25      9421.6972    6057.0598   0.0001171062 
  8715.84      9761.181     6057.207    0.0001147335 
  8876.76      10086.9413   6057.35     0.0001126539 
  8945.73      10390.777    6057.4883   0.0001117851 
  9028.91      10667.1209   6057.6218   0.0001107553 
  9182.61      10914.688    6057.7498   0.0001089016 
  9336.66      11138.1788   6057.8722   0.0001071047 
  9510.48      11349.655    6057.9884   0.0001051471 
  9590.94      11569.106    6058.0981   0.0001042649 
  9725.37      11823.9006   6058.201    0.0001028238 
  9897.56      12147.2012   6058.2967   0.000101035 
  10073.8      12575.6243   6058.3848   0.000099268 
  10435.8      13146.4698   6058.4648   0.0000958235 
  10853.8      13894.6763   6058.5366   0.0000921329 
  11782.3      14849.5876   6058.5997   0.0000848735 
  12888.7      16031.448    6058.6537   0.0000775879 
  14711.4      17449.0879   6058.6982   0.0000679751 
  16614.8      19095.8986   6058.733    0.0000601877 
  18946.4      20948.6674   6058.7577   0.0000527804 
  21288.3      22966.3603   6058.7719   0.0000469742 
  23416.5      25090.3245   6058.7752   0.0000427047 
  25202.2      27245.837    6058.7673   0.0000396791 
  26538.6      29344.95     6058.7479   0.0000376808 
  27860.6      31291.1248   6058.7166   0.000035893 
  28786.1      32982.9717   6058.673    0.0000347389 
  29656.7      34324.125    6058.6169   0.0000337193 
  30930.1      35230.1907   6058.5479   0.0000323308 
  31502        35638.9397   6058.4656   0.000031744 
  32594.8      35518.8998   6058.3698   0.0000306798 
  32891.2      34874.1336   6058.26     0.0000304034 
  33132        33743.1611   6058.136    0.0000301823 
  31896        32192.5823   6057.9974   0.0000313521 
  30673.7      30307.848    6057.8439   0.0000326013 
  28676.1      28183.8271   6057.6752   0.0000348723 
  26182.3      25916.7943   6057.4909   0.000038194 
  22993.8      23598.1435   6057.2908   0.00004349 
  20020.3      21309.6515   6057.0745   0.0000499494 
  17529.5      19120.1504   6056.8418   0.0000570467 
  14938.6      17083.502    6056.5922   0.0000669413 
  13203        15237.8268   6056.3256   0.0000757408 
  11271        13605.9778   6056.0416   0.0000887232 
  10083.5      12196.4451   6055.7399   0.0000991712 
  9069.72      11007.9328   6055.4201   0.0001102569 
  8450.35      10028.577    6055.0821   0.0001183383 
  7948.92      9241.1327    6054.7256   0.0001258033 
  7566.03      8625.1224    6054.3501   0.0001321698 
  7319.23      8159.2377    6053.9555   0.0001366264 
  7235.9       7823.2715    6053.5414   0.0001381998 
  7136.34      7599.5445    6053.1077   0.0001401281 
  7116.1       7473.8013    6052.6539   0.0001405263 
  7001.97      7435.6278    6052.1799   0.0001428172 
  7147.11      7478.4398    6051.6853   0.0001399166 
  7184.94      7599.1096    6051.17     0.0001391801 
  7374.4       7797.2954    6050.6336   0.0001356043 
  7498.02      8074.5354    6050.0758   0.0001333686 
  7876.72      8433.1634    6049.4964   0.0001269564 
  8325.05      8875.1191    6048.8953   0.0001201194 
  9055.92      9400.7241    6048.272    0.000110425 
  9828.12      10007.5189   6047.6263   0.0001017488 
  10735.1      10693.3506   6046.9581   0.000093153 
  11884.6      11439.2555   6046.2671   0.0000841433 
  12996        12233.5477   6045.553    0.0000769468 
  13996.7      13055.5417   6044.8156   0.000071445 
  14707.9      13880.0796   6044.0546   0.0000679908 
  15209.6      14678.4597   6043.2699   0.0000657482 
  15753.7      15419.827    6042.4612   0.0000634769 
  16190.2      16072.956    6041.6283   0.0000617655 
  16787.8      16609.1583   6040.771    0.0000595668 
  16932.8      17004.614    6039.8891   0.0000590571 
  17509.4      17244.1493   6038.9823   0.0000571123 
  17855.8      17324.0312   6038.0504   0.0000560047 
  18169.2      17253.5318   6037.0933   0.0000550383 
  18357.5      17054.4627   6036.1107   0.0000544735 
  17825.6      16758.7717   6035.1024   0.0000560987 
  17825.4      16405.0312   6034.0683   0.0000560996 
  16919.7      16034.6261   6033.0082   0.0000591025 
  16347.5      15688.2626   6031.9218   0.0000611708 
  15434        15402.8924   6030.8091   0.0000647917 
  15140.8      15211.1062   6029.6697   0.0000660467 
  14943.4      15131.1971   6028.5036   0.0000669194 
  15116.2      15177.359    6027.3105   0.0000661541 
  15341        15351.0346   6026.0904   0.0000651846 
  15759.4      15642.7587   6024.843    0.0000634546 
  16405.8      16032.813    6023.5681   0.0000609542 
  16824.5      16492.6063   6022.2657   0.0000594374 
  17248.6      16986.6801   6020.9355   0.0000579757 
  17478.7      17475.2548   6019.5775   0.0000572125 
  17764.9      17917.2838   6018.1914   0.0000562908 
  18251.6      18274.0011   6016.7772   0.0000547893 
  18679.7      18512.8765   6015.3347   0.0000535338 
  19087.6      18611.5916   6013.8637   0.0000523899 
  19391.4      18558.6837   6012.3642   0.0000515693 
  19766        18364.97     6010.8359   0.0000505916 
  19621.2      18047.4756   6009.2789   0.0000509651 
  19417.7      17636.6432   6007.6929   0.0000514997 
  18882.5      17169.8682   6006.0778   0.0000529588 
  17927.5      16687.5642   6004.4336   0.0000557799 
  17211.2      16229.0716   6002.7602   0.0000581021 
  16449        15830.197    6001.0574   0.0000607936 
  15848.7      15520.1762   5999.3251   0.0000630963 
  15155.4      15319.7597   5997.5632   0.0000659834 
  15150.6      15239.802    5995.7717   0.0000660037 
  15239.6      15280.5737   5993.9504   0.0000656183 
  15452.4      15431.8063   5992.0994   0.0000647145 
  15635        15673.4761   5990.2184   0.0000639591 
  15706.7      15977.2566   5988.3074   0.0000636665 
  16017.8      16308.5037   5986.3664   0.000062431 
  16050.3      16628.7418   5984.3953   0.0000623039 
  16543.3      16898.5665   5982.394    0.0000604472 
  16607.5      17080.9797   5980.3625   0.0000602138 
  16929        17144.9865   5978.3006   0.0000590698 
  17343.6      17068.9526   5976.2084   0.0000576582 
  17596        16842.9516   5974.0859   0.000056831 
  17573.4      16469.3666   5971.9328   0.0000569039 
  17296.9      15962.4223   5969.7493   0.0000578135 
  17027.8      15342.221    5967.5353   0.000058728 
  16126        14634.5871   5965.2908   0.0000620118 
  15457.7      13873.0647   5963.0156   0.0000646927 
  14157.9      13085.029    5960.7099   0.0000706319 
  12861.6      12298.0439   5958.3736   0.0000777508 
  11776.8      11536.3853   5956.0066   0.0000849127 
  10857.5      10820.0589   5953.609    0.000092101 
  9902.59      10164.2256   5951.1807   0.0001009836 
  9150.32      9579.0564    5948.7217   0.0001092858 
  8598.31      9069.9646    5946.2321   0.0001163019 
  8218.88      8638.1602    5943.7119   0.0001216712 
  7917.27      8281.4442    5941.161    0.0001263063 
  7590.11      7995.149     5938.5794   0.0001317505 
  7402.55      7773.1181    5935.9673   0.0001350885 
  7395.44      7608.6633    5933.3245   0.0001352186 
  7314.4       7495.4172    5930.6511   0.0001367165 
  7322.75      7428.7373    5927.9472   0.0001365609 
  7233.34      7403.3954    5925.2128   0.0001382485 
  7312.66      7418.0052    5922.4479   0.0001367491 
  7335.7       7472.1989    5919.6525   0.0001363196 
  7462.13      7567.0428    5916.8268   0.0001340101 
  7486.69      7704.5661    5913.9706   0.0001335703 
  7595.48      7887.174     5911.0842   0.0001316571 
  7884.84      8116.999     5908.1675   0.0001268257 
  8171.9       8395.2475    5905.2206   0.0001223707 
  8627.87      8721.5954    5902.2436   0.0001159035 
  9071.73      9093.6881    5899.2364   0.0001102326 
  9628.14      9506.8038    5896.1993   0.0001038622 
  10220.5      9953.7315    5893.1323   0.0000978435 
  10749.4      10424.9003   5890.0354   0.000093029 
  11181.6      10908.78     5886.9087   0.0000894328 
  11351.2      11392.5425   5883.7524   0.0000880964 
  11795.6      11862.9881   5880.5664   0.0000847782 
  11964.8      12307.7357   5877.3509   0.0000835781 
  12282.3      12716.6674   5874.106    0.0000814188 
  12444.3      13083.6314   5870.8318   0.0000803581 
  12774.5      13408.2357   5867.5284   0.0000782814 
  12985.1      13697.3777   5864.1959   0.0000770116 
  13408.1      13965.9952   5860.8344   0.0000745822 
  13438.6      14236.6241   5857.4439   0.0000744125 
  13576.8      14537.685    5854.0248   0.0000736557 
  13783.7      14900.8617   5850.5769   0.0000725495 
  13990.1      15358.0208   5847.1006   0.0000714788 
  14281.8      15938.0797   5843.5958   0.0000700186 
  14702.3      16664.0171   5840.0628   0.0000680166 
  15567.2      17550.201    5836.5017   0.0000642372 
  16811.7      18600.1222   5832.9126   0.0000594823 
  18239.6      19804.7431   5829.2956   0.0000548258 
  19775.3      21141.5848   5825.6509   0.0000505679 
  21048.1      22574.4626   5821.9786   0.00004751 
  22471.7      24055.4702   5818.279    0.0000445002 
  23393.5      25525.2663   5814.5521   0.0000427471 
  24196.1      26917.112    5810.7981   0.000041329 
  24569.7      28159.5617   5807.0172   0.0000407007 
  25383.1      29182.3247   5803.2095   0.0000393962 
  25960.2      29921.2757   5799.3752   0.0000385204 
  27184.4      30325.1797   5795.5145   0.0000367858 
  27757.5      30361.9719   5791.6276   0.0000360262 
  27815.2      30023.1329   5787.7145   0.0000359515 
  28219.6      29324.6697   5783.7756   0.0000354363 
  28011.4      28304.3522   5779.811    0.0000356998 
  27140.3      27016.3144   5775.8209   0.0000368456 
  25698.7      25524.6534   5771.8054   0.0000389125 
  23814.1      23897.4727   5767.7648   0.000041992 
  21938        22201.9301   5763.6993   0.0000455829 
  19753.1      20500.343    5759.609    0.0000506248 
  17831.2      18847.2168   5755.4942   0.0000560819 
  15912.8      17287.1647   5751.3551   0.0000628424 
  14576.1      15853.6498   5747.1918   0.000068606 
  13403.4      14571.3438   5743.0047   0.000074608 
  12609.7      13445.4357   5738.7938   0.0000793039 
  11831.3      12479.2863   5734.5595   0.0000845212 
  11301.5      11664.9952   5730.3019   0.0000884847 
  11038        10988.1096   5726.0213   0.0000905959 
  10826.3      10429.7223   5721.7179   0.0000923668 
  10696.7      9968.8209    5717.392    0.0000934865 
  10620.4      9584.0582    5713.0437   0.000094159 
  10667.2      9255.7145    5708.6732   0.0000937456 
  10727.2      8966.9652    5704.2809   0.0000932213 
  10742.4      8704.6106    5699.867    0.0000930883 
  10585.9      8459.2112    5695.4317   0.0000944649 
  10345.4      8224.7608    5690.9752   0.000096662 
  10167.4      7998.1044    5686.4979   0.0000983526 
  9769.68      7778.2747    5681.9999   0.0001023575 
  9312.34      7565.8494    5677.4815   0.0001073843 
  8746.99      7362.3748    5672.9429   0.0001143249 
  8378.85      7170.62      5668.3845   0.0001193483 
  7967.91      6991.2129    5663.8065   0.0001255036 
  7583.32      6826.7812    5659.2091   0.0001318682 
  7228.87      6678.8086    5654.5926   0.0001383341 
  7008         6548.2785    5649.9573   0.0001426941 
  6865.82      6435.6689    5645.3034   0.0001456492 
  6742.16      6341.0164    5640.6312   0.0001483206 
  6631.94      6264.0271    5635.941    0.0001507855 
  6507.77      6204.2092    5631.2331   0.0001536627 
  6496.07      6161.0099    5626.5077   0.0001539392 
  6483.09      6133.9338    5621.7651   0.0001542476 
  6476.23      6122.6312    5617.0056   0.0001544109 
  6401.87      6126.9453    5612.2295   0.0001562043 
  6432.31      6146.9138    5607.4371   0.0001554651 
  6491.45      6182.7241    5602.6286   0.0001540489 
  6583.76      6234.6241    5597.8044   0.0001518892 
  6591.54      6302.7988    5592.9647   0.0001517096 
  6662.97      6387.2204    5588.1098   0.0001500833 
  6867.83      6489.6512    5583.2401   0.0001456063 
  7103.02      6604.8559    5578.3558   0.0001407852 
  7297.26      6733.386     5573.4572   0.0001370377 
  7453.95      6872.8904    5568.5446   0.0001341569 
  7712.37      7020.213     5563.6183   0.0001296618 
  7928.64      7171.4041    5558.6787   0.0001261251 
  8111.83      7321.8004    5553.726    0.0001232767 
  8180.81      7466.1626    5548.7605   0.0001222374 
  8214.07      7598.885     5543.7826   0.0001217423 
  8361.86      7714.2751    5538.7925   0.0001195906 
  8483.29      7806.9195    5533.7906   0.0001178787 
  8574.86      7872.1319    5528.7772   0.0001166201 
  8564.3       7906.4539    5523.7526   0.0001167638 
  8716.17      7908.1085    5518.7171   0.0001147294 
  8799.9       7877.2779    5513.671    0.0001136376 
  8799.95      7816.1051    5508.6146   0.0001136371 
  8775.39      7728.4195    5503.5483   0.0001139552 
  8593.21      7617.3128    5498.4724   0.0001163709 
  8506.56      7492.5798    5493.3872   0.0001175564 
  8352.79      7358.3678    5488.293    0.0001197205 
  8061.5       7220.8121    5483.1902   0.0001240463 
  7793.61      7085.8072    5478.079    0.0001283103 
  7563.08      6958.8644    5472.9598   0.0001322212 
  7375.95      6845.0647    5467.8329   0.0001355756 
  7268.53      6749.0929    5462.6987   0.0001375793 
  7077.59      6675.363     5457.5575   0.0001412911 
  6908.52      6628.2201    5452.4096   0.0001447488 
  6906.73      6612.2044    5447.2553   0.0001447865 
  6881.28      6632.3477    5442.0949   0.0001453217 
  6861.68      6694.4718    5436.9289   0.0001457368 
  6810.44      6805.4468    5431.7575   0.0001468334 
  6874.78      6973.3634    5426.581    0.0001454592 
  6961.71      7207.5688    5421.3998   0.0001436427 
  7062.9       7518.5192    5416.2143   0.0001415851 
  7192.37      7918.5342    5411.0247   0.0001390364 
  7375.61      8416.6507    5405.8314   0.0001355819 
  7787.45      9024.5172    5400.6347   0.0001284118 
  8367.28      9750.8226    5395.435    0.000119513 
  9026.32      10601.219    5390.2326   0.0001107872 
  9935.35      11577.0804   5385.0278   0.0001006508 
  11330.9      12674.3356   5379.821    0.0000882537 
  12850.8      13882.4938   5374.6124   0.0000778153 
  14494.4      15183.977    5369.4025   0.0000689918 
  16012.7      16553.8829   5364.1916   0.0000624507 
  17315.4      17960.22     5358.98     0.0000577521 
  18678.2      19364.664    5353.7681   0.0000535385 
  19482.2      20723.8562   5348.5561   0.0000513286 
  20024.5      21991.2382   5343.3444   0.0000499388 
  20473.9      23119.4539   5338.1334   0.0000488427 
  21170.5      24063.4392   5332.9234   0.0000472354 
  22004.5      24784.2119   5327.7147   0.0000454453 
  22675.7      25256.5765   5322.5076   0.0000440998 
  23043.2      25459.0502   5317.3026   0.0000433967 
  23689.4      25397.3948   5312.0999   0.0000422128 
  24102.1      25090.8465   5306.8998   0.0000414904 
  24097.2      24573.3191   5301.7028   0.0000414985 
  23753.7      23889.2565   5296.5091   0.0000420989 
  22833.2      23088.8553   5291.319    0.0000437962 
  22099.6      22223.4882   5286.133    0.0000452499 
  21166.4      21341.8654   5280.9513   0.0000472445 
  20042.9      20486.9318   5275.7742   0.0000498929 
  19110.9      19693.5591   5270.6022   0.0000523263 
  18358.2      18986.9059   5265.4355   0.0000544719 
  17980        18381.5507   5260.2744   0.000055617 
  17384.8      17881.3238   5255.1193   0.0000575219 
  16945.1      17479.4889   5249.9706   0.0000590144 
  16559.6      17161.5986   5244.8284   0.000060388 
  16452.9      16904.9047   5239.6933   0.0000607794 
  16164        16682.3376   5234.5654   0.0000618656 
  16273        16464.909    5229.4452   0.0000614512 
  16315.6      16224.7927   5224.3329   0.0000612906 
  16639.5      15938.3812   5219.2289   0.0000600981 
  16874.3      15588.77     5214.1334   0.0000592618 
  16909.6      15167.1969   5209.0469   0.0000591379 
  16733.1      14673.1202   5203.9696   0.0000597622 
  16418.5      14113.1507   5198.9019   0.0000609066 
  15953.4      13499.3186   5193.844    0.0000626823 
  15100.4      12847.1691   5188.7963   0.0000662231 
  14030.1      12174.0182   5183.7592   0.000071275 
  12909.9      11497.4993   5178.7328   0.0000774596 
  11788.5      10834.3642   5173.7175   0.0000848282 
  10725.1      10199.5572   5168.7137   0.0000932393 
  9860.26      9605.55      5163.7217   0.0001014173 
  9009.56      9061.9351    5158.7417   0.0001109932 
  8448.19      8575.3489    5153.7741   0.0001183686 
  8069.73      8149.3249    5148.8191   0.0001239198 
  7631.92      7784.9841    5143.8771   0.0001310285 
  7372.51      7481.2564    5138.9484   0.0001356391 
  7134.92      7232.5514    5134.0333   0.0001401556 
  7117.37      7041.2226    5129.132    0.0001405014 
  7019         6900.3225    5124.2449   0.0001424703 
  6950.43      6805.9869    5119.3723   0.0001438758 
  6874.42      6754.7851    5114.5145   0.0001454669 
  6937.23      6743.8709    5109.6717   0.0001441495 
  6994.43      6770.9513    5104.8442   0.0001429709 
  7030.22      6834.1151    5100.0324   0.0001422431 
  7092.74      6931.5666    5095.2365   0.0001409893 
  7219.9       7061.3205    5090.4569   0.0001385061 
  7464.08      7220.896     5085.6937   0.000133975 
  7693.26      7407.0476    5080.9473   0.000129984 
  7859.74      7615.5647    5076.2179   0.0001272306 
  8014.33      7841.8033    5071.5059   0.0001247765 
  8292.72      8078.096     5066.8114   0.0001205876 
  8507.77      8317.7272    5062.1349   0.0001175395 
  8574.64      8552.5755    5057.4765   0.0001166231 
  8536.66      8774.0943    5052.8365   0.000117142 
  8713.85      8973.7634    5048.2152   0.0001147598 
  8858.8       9143.6767    5043.6128   0.0001128821 
  8955.19      9277.2438    5039.0296   0.0001116672 
  8995.02      9369.9575    5034.4659   0.0001111726 
  9103.03      9420.0588    5029.922    0.0001098535 
  9241.79      9428.9163    5025.398    0.0001082042 
  9300.9       9400.9519    5020.8942   0.0001075164 
  9329.01      9343.1096    5016.4109   0.0001071925 
  9181.11      9264.0006    5011.9484   0.0001089193 
  9144.37      9172.9494    5007.5068   0.0001093569 
  9074.03      9079.0894    5003.0864   0.0001102046 
  8907.54      8990.5963    4998.6875   0.0001122644 
  8725.97      8917.3082    4994.3103   0.0001146004 
  8598.9       8857.4214    4989.9551   0.0001162941 
  8637.03      8816.4552    4985.6219   0.0001157806 
  8521         8794.3311    4981.3112   0.000117357 
  8422.38      8788.6092    4977.0231   0.0001187314 
  8337.65      8794.7017    4972.7579   0.000119938 
  8342.88      8806.2407    4968.5157   0.0001198626 
  8341.22      8815.5977    4964.2968   0.0001198865 
  8286.12      8814.5514    4960.1014   0.0001206838 
  8181.65      8795.0827    4955.9297   0.0001222247 
  8376.01      8750.2367    4951.7819   0.0001193887 
  8444.4       8674.9174    4947.6583   0.0001184217 
  8424.45      8566.452     4943.559    0.0001187021 
  8424.85      8424.7822    4939.4843   0.0001186964 
  8364.76      8252.2694    4935.4343   0.0001195491 
  8385.69      8053.2116    4931.4092   0.0001192508 
  8220.14      7832.4973    4927.4093   0.0001216524 
  8012.77      7598.043     4923.4347   0.0001248007 
  7717.17      7355.7415    4919.4856   0.0001295813 
  7537.03      7112.0953    4915.5621   0.0001326782 
  7332.6       6873.132     4911.6646   0.0001363773 
  7102.09      6644.1544    4907.7932   0.0001408036 
  6844.32      6429.5722    4903.9479   0.0001461066 
  6669.02      6232.8073    4900.1291   0.0001499473 
  6598.35      6056.2754    4896.3368   0.0001515531 
  6526.5       5901.4349    4892.5713   0.0001532213 
  6359.06      5768.8907    4888.8327   0.000157256 
  6270.22      5658.5365    4885.1211   0.0001594841 
  6311.32      5569.7182    4881.4368   0.0001584455 
  6304.46      5501.3993    4877.7798   0.000158618 
  6189.83      5452.3146    4874.1504   0.0001615552 
  6167.75      5421.1022    4870.5486   0.0001621338 
  6276         5406.4059    4866.9746   0.0001593372 
  6255.85      5406.9488    4863.4286   0.0001598501 
  6258.31      5421.5796    4859.9107   0.0001597875 
  6242.43      5449.301     4856.4211   0.0001601938 
  6292.07      5489.2841    4852.9598   0.0001589301 
  6398.58      5540.8866    4849.5269   0.0001562848 
  6390.59      5603.6764    4846.1227   0.0001564799 
  6450.1       5676.2935    4842.7472   0.0001550364 
  6460.2       5761.2422    4839.4006   0.0001547939 
  6547.85      5857.8711    4836.0829   0.0001527218 
  6597.45      5967.2201    4832.7944   0.0001515737 
  6633.55      6090.9472    4829.5349   0.0001507489 
  6614.42      6231.4412    4826.3048   0.0001511848 
  6734.32      6391.922     4823.1041   0.0001484931 
  6775.55      6576.5176    4819.9329   0.0001475892 
  6916.09      6790.2918    4816.7912   0.0001445905 
  6896.18      7039.1983    4813.6792   0.0001450076 
  7056.96      7330.0127    4810.597    0.0001417041 
  7369.88      7669.6196    4807.5446   0.0001356874 
  7627.3       8065.0705    4804.5222   0.000131108 
  7996.23      8522.5304    4801.5297   0.0001250591 
  8514.64      9046.5918    4798.5673   0.0001174448 
  9519.46      9639.4771    4795.6351   0.000105048 
  10453.6      10300.3046   4792.7331   0.0000956605 
  11663        11024.4842   4789.8613   0.0000857418 
  12923        11803.2994   4787.0199   0.0000773806 
  14333.2      12623.7282   4784.2089   0.0000697685 
  15539.1      13468.5215   4781.4283   0.0000643537 
  16460.9      14316.5576   4778.6782   0.0000607501 
  16971.7      15142.4189   4775.9587   0.0000589211 
  17558.6      15921.5883   4773.2697   0.000056952 
  18187.4      16625.2528   4770.6113   0.0000549829 
  18564.7      17226.1718   4767.9836   0.0000538659 
  18942.6      17700.446    4765.3866   0.0000527912 
  19410.6      18026.2275   4762.8203   0.0000515182 
  20190.4      18191.2672   4760.2848   0.0000495284 
  20634.7      18191.156    4757.7799   0.0000484619 
  20942.5      18030.9362   4755.3059   0.0000477499 
  20835.4      17724.4871   4752.8627   0.0000479951 
  20959.3      17292.834    4750.4502   0.0000477117 
  20466.7      16761.7931   4748.0686   0.0000488598 
  19748        16159.5761   4745.7178   0.0000506377 
  18563.4      15514.6623   4743.3978   0.0000538691 
  17617.4      14854.1144   4741.1086   0.0000567617 
  16769.3      14202.2704   4738.8502   0.0000596331 
  15626.7      13579.8361   4736.6226   0.0000639928 
  14525.3      13003.3048   4734.4257   0.0000688453 
  13652.8      12484.7085   4732.2596   0.0000732453 
  13221.3      12031.6912   4730.1243   0.0000756354 
  12681.3      11647.8838   4728.0197   0.0000788567 
  12195.7      11333.5465   4725.9457   0.0000819963 
  11885.4      11086.4363   4723.9025   0.0000841371 
  12027.4      10902.7892   4721.8898   0.0000831443 
  11990        10778.5993   4719.9077   0.0000834026 
  11987.5      10710.2962   4717.9561   0.0000834209 
  12047.8      10695.6235   4716.0351   0.0000830019 
  12341        10733.8229   4714.1445   0.0000810308 
  12507.5      10825.3806   4712.2842   0.0000799519 
  12524.7      10971.4038   4710.4543   0.000079842 
  12615.2      11172.7731   4708.6547   0.0000792686 
  12760.5      11429.2786   4706.8853   0.0000783674 
  13081.8      11738.8226   4705.1461   0.0000764417 
  13168.8      12096.7928   4703.4369   0.0000759376 
  13290.2      12495.6231   4701.7577   0.0000752436 
  13496.5      12924.5814   4700.1085   0.0000740926 
  13580.2      13369.8571   4698.4891   0.0000736368 
  13617.8      13814.6123   4696.8995   0.0000734337 
  13625.4      14239.8697   4695.3396   0.0000733922 
  13512.4      14625.1126   4693.8092   0.0000740059 
  13669.8      14949.4757   4692.3084   0.0000731539 
  13824.5      15193.1952   4690.8369   0.0000723361 
  14081.8      15339.3297   4689.3948   0.0000710134 
  14187.1      15375.5407   4687.9819   0.0000704861 
  14482.7      15295.568    4686.598    0.000069048 
  14718        15099.3539   4685.2432   0.0000679438 
  14802.3      14795.461    4683.9172   0.0000675567 
  14666.4      14396.1502   4682.62     0.000068183 
  14244.3      13918.4294   4681.3514   0.0000702041 
  14032.8      13381.7233   4680.1113   0.0000712618 
  13346.5      12806.3601   4678.8997   0.0000749261 
  12644.8      12212.3223   4677.7163   0.000079084 
  11726.3      11618.2692   4676.561    0.0000852785 
  11199.9      11041.7122   4675.4337   0.0000892858 
  10528.4      10494.9029   4674.3343   0.0000949812 
  9934.35      9989.9205    4673.2626   0.0001006609 
  9361.06      9534.9943    4672.2185   0.0001068254 
  9063.75      9135.5052    4671.2018   0.0001103297 
  8826.52      8794.2697    4670.2124   0.0001132948 
  8555.6       8511.9736    4669.2501   0.0001168825 
  8340.82      8287.713     4668.3148   0.0001198923 
  8298.76      8119.5792    4667.4063   0.0001205 
  8427.01      8005.213     4666.5245   0.0001186659 
  8374.65      7942.2316    4665.6691   0.000119408 
  8382.58      7928.476     4664.8401   0.0001192951 
  8442.23      7962.0586    4664.0372   0.0001184521 
  8675.79      8041.2511    4663.2603   0.0001152633 
  8713.36      8161.8071    4662.5092   0.0001147662 
  8818.42      8328.7384    4661.7837   0.0001133991 
  8892.43      8532.8877    4661.0836   0.0001124552 
  9214.09      8773.2295    4660.4088   0.0001085296 
  9312.99      9046.0213    4659.7591   0.000107377 
  9407.7       9346.9209    4659.1342   0.0001062959 
  9438.73      9671.1201    4658.534    0.0001059465 
  9542.02      10013.5743   4657.9583   0.0001047995 
  9687.12      10369.3202   4657.4069   0.0001032298 
  9611.08      10733.8711   4656.8796   0.0001040466 
  9709.47      11103.707    4656.3762   0.0001029921 
  9881.24      11476.8208   4655.8965   0.0001012019 
  10169.7      11853.2884   4655.4402   0.0000983312 
  10358.6      12235.7149   4655.0072   0.0000965385 
  10633.7      12629.3649   4654.5973   0.0000940403 
  10968.2      13041.8172   4654.2102   0.000091173 
  11569        13482.0908   4653.8457   0.0000864384 
  12111.2      13960.6009   4653.5036   0.000082568 
  12835.5      14482.73     4653.1836   0.0000779087 
  13687.6      15054.8215   4652.8856   0.0000730588 
  14867        15678.0587   4652.6094   0.0000672634 
  15876.5      16348.8169   4652.3546   0.0000629862 
  16962.7      17057.9      4652.1211   0.0000589528 
  17638        17791.2906   4651.9086   0.0000566959 
  18355.7      18528.9894   4651.7169   0.0000544792 
  18948        19246.4901   4651.5457   0.0000527758 
  19179.1      19915.5134   4651.3949   0.0000521406 
  19203.2      20505.3518   4651.2641   0.0000520744 
  19567.2      20984.6913   4651.1531   0.0000511058 
  20162.4      21323.8919   4651.0617   0.0000495968 
  20541        21497.6114   4650.9897   0.0000486833 
  21103.7      21487.5181   4650.9367   0.0000473851 
  21290.7      21284.4573   4650.9025   0.0000469691 
  21934.9      20889.8416   4650.8869   0.0000455897 
  22001.8      20314.2561   4650.8896   0.0000454508 
  21476.4      19577.6317   4650.9103   0.0000465629 
  20502.2      18705.9167   4650.9488   0.0000487752 
  19613.7      17728.9144   4651.0049   0.0000509847 
  18368.7      16678.1253   4651.0782   0.0000544406 
  16500        15584.9138   4651.1685   0.0000606064 
  14625.9      14479.0614   4651.2755   0.0000683714 
  12971.2      13387.6286   4651.399    0.0000770941 
  11665.7      12334.1062   4651.5387   0.0000857212 
  10314.9      11337.837    4651.6943   0.0000969477 
  9364.19      10413.7038   4651.8655   0.0001067897 
  8415.11      9572.0928    4652.0521   0.0001188339 
  7906.12      8819.0867    4652.2538   0.0001264845 
  7367.43      8156.8712    4652.4703   0.0001357327 
  6937.67      7584.2906    4652.7013   0.0001441405 
  6728.93      7099.677     4652.9466   0.0001486119 
  6576.5       6692.8067    4653.2058   0.0001520566 
  6412.36      6358.6289    4653.4787   0.0001559489 
  6273.78      6089.1794    4653.765    0.0001593935 
  6167.65      5876.267     4654.0644   0.0001621363 
  6208.31      5711.8931    4654.3767   0.0001610746 
  6174.78      5588.5637    4654.7014   0.000161949 
  6117.13      5499.5024    4655.0384   0.0001634753 
  6055.27      5438.7772    4655.3874   0.0001651455 
  6137.5       5401.3574    4655.748    0.0001629328 
  6121.08      5383.1145    4656.12     0.00016337 
  6079.31      5380.787     4656.503    0.0001644921 
  6065.26      5391.9197    4656.8968   0.0001648733 
  6116.06      5414.7904    4657.3011   0.0001635037 
  6155.55      5448.3301    4657.7156   0.0001624551 
  6125.54      5492.5814    4658.1399   0.000163251 
  6109.42      5546.4779    4658.5738   0.000163682 
  6189.51      5610.7618    4659.017    0.0001615638 
  6260.63      5686.651     4659.4692   0.0001597285 
  6320.94      5774.9733    4659.93     0.0001582045 
  6376.63      5876.9489    4660.3993   0.0001568227 
  6567.16      5993.8574    4660.8766   0.0001522729 
  6864.54      6126.9167    4661.3617   0.0001456763 
  7167.23      6277.1684    4661.8542   0.0001395239 
  7566.18      6445.3887    4662.3539   0.0001321671 
  8007.22      6632.0358    4662.8605   0.0001248872 
  8553.42      6837.248     4663.3736   0.0001169123 
  9112.24      7060.8878    4663.8929   0.0001097424 
  9461.77      7302.6324    4664.4182   0.0001056885 
  9727.59      7562.1012    4664.9491   0.0001028003 
  10170.3      7839.0098    4665.4854   0.0000983253 
  10313.7      8133.3405    4666.0266   0.0000969592 
  10424        8445.5178    4666.5726   0.0000959324 
  10554.2      8776.5853    4667.123    0.0000947483 
  10900.1      9128.3837    4667.6774   0.0000917432 
  11196.5      9503.689     4668.2357   0.0000893145 
  11528.8      9906.2779    4668.7974   0.0000867397 
  11803.3      10340.8203   4669.3623   0.0000847221 
  12320.4      10812.5172   4669.93     0.0000811666 
  12838.1      11326.5586   4670.5003   0.0000778936 
  13328.5      11887.1834   4671.0729   0.0000750274 
  13962.1      12496.8349   4671.6473   0.0000716229 
  14675.2      13155.2735   4672.2234   0.0000681424 
  15537.4      13858.8725   4672.8009   0.0000643609 
  16240.8      14600.1287   4673.3793   0.0000615727 
  17036.6      15367.4491   4673.9584   0.0000586975 
  17256.4      16146.3746   4674.538    0.0000579492 
  17748.6      16915.1602   4675.1176   0.0000563424 
  17820        17652.4322   4675.697    0.0000561172 
  17921.8      18333.3241   4676.2758   0.0000557982 
  17817.9      18931.8162   4676.8539   0.0000561231 
  18200.5      19422.2275   4677.4308   0.0000549437 
  18386.7      19781.0661   4678.0062   0.0000543876 
  18700.3      19989.1219   4678.58     0.0000534751 
  19093.4      20033.4977   4679.1516   0.000052374 
  19687.7      19909.1627   4679.7209   0.000050793 
  19796.1      19619.5922   4680.2876   0.0000505154 
  19818.6      19176.2721   4680.8513   0.000050458 
  19459.4      18597.3134   4681.4117   0.000051389 
  19008.2      17905.5122   4681.9686   0.000052609 
  18173.7      17124.3466   4682.5216   0.0000550245 
  16886.7      16284.1752   4683.0705   0.0000592181 
  15460.6      15409.0982   4683.6149   0.0000646802 
  14124.1      14522.3247   4684.1545   0.0000708008 
  12713.5      13645.5208   4684.6891   0.0000786568 
  11460.7      12796.6641   4685.2183   0.0000872541 
  10344.7      11990.0254   4685.7419   0.0000966677 
  9491.23      11235.9996   4686.2596   0.0001053605 
  8793.82      10541.1729   4686.771    0.0001137162 
  8231.19      9908.6279    4687.276    0.0001214891 
  7860.2       9338.436     4687.7741   0.0001272231 
  7524.05      8828.2923    4688.2651   0.0001329071 
  7295.93      8374.2206    4688.7487   0.0001370628 
  7225.94      7971.2552    4689.2246   0.0001383904 
  7003.53      7614.02      4689.6926   0.0001427851 
  6940.68      7297.1685    4690.1524   0.0001440779 
  6843.89      7015.6791    4690.6036   0.0001461158 
  6811.17      6765.0427    4691.046    0.0001468177 
  6681.42      6541.3123    4691.4793   0.0001496686 
  6534.02      6341.2006    4691.9032   0.0001530451 
  6448.88      6162.0243    4692.3175   0.0001550658 
  6425.85      6000.7137    4692.7219   0.0001556214 
  6269.8       5857.5459    4693.1161   0.0001594946 
  6107.8       5730.3255    4693.4998   0.0001637251 
  6130.16      5618.1084    4693.8727   0.0001631276 
  6052.62      5520.1499    4694.2347   0.0001652176 
  5982.83      5435.8243    4694.5854   0.0001671452 
  5884.75      5364.5614    4694.9245   0.0001699309 
  5920.65      5305.8027    4695.2518   0.0001689002 
  5900.44      5258.9764    4695.5671   0.000169479 
  5892.26      5223.4882    4695.87     0.0001697144 
  5796.75      5198.7245    4696.1603   0.0001725104 
  5870.44      5184.0651    4696.4377   0.000170345 
  5864.74      5179.8676    4696.7021   0.0001705105 
  5879.48      5183.6333    4696.9531   0.0001700829 
  5847.57      5195.8048    4697.1904   0.0001710112 
  5893.25      5215.9497    4697.414    0.0001696857 
  5935.71      5243.7445    4697.6233   0.0001684717 
  5929.84      5278.9991    4697.8184   0.0001686384 
  5973.87      5321.6782    4697.9988   0.0001673957 
  5911.62      5371.9196    4698.1644   0.0001691582 
  6013.38      5430.0454    4698.3149   0.0001662958 
  5992.74      5496.5652    4698.45     0.0001668685 
  6028.81      5572.1177    4698.5696   0.0001658703 
  5972.34      5657.6667    4698.6734   0.0001674386 
  6085.77      5754.1522    4698.7612   0.0001643175 
  6105.86      5862.6623    4698.8327   0.0001637771 
  6163.72      5984.3134    4698.8878   0.0001622399 
  6166.74      6120.9931    4698.9261   0.0001621602 
  6329.56      6271.8949    4698.9475   0.000157989 
  6510.06      6438.3516    4698.9517   0.0001536082 
  6660.46      6620.3374    4698.9386   0.0001501399 
  6915.77      6817.1261    4698.9079   0.0001445971 
  7125.6       7027.1485    4698.8594   0.000140339 
  7534.65      7247.8932    4698.7928   0.00013272 
  7735.87      7475.8638    4698.7081   0.0001292679 
  7973.06      7706.5948    4698.6049   0.0001254223 
  8161.57      7934.7266    4698.4831   0.0001225255 
  8368.57      8154.1405    4698.3424   0.0001194947 
  8385.69      8358.1544    4698.1828   0.0001192508 
  8417.63      8539.7881    4698.0039   0.0001187981 
  8546.62      8692.1054    4697.8055   0.0001170054 
  8658.13      8808.6409    4697.5876   0.0001154986 
  8747.73      8884.3994    4697.3498   0.0001143154 
  8796.44      8913.9595    4697.0921   0.0001136824 
  9000         8896.5247    4696.8142   0.0001111112 
  9056.78      8831.7621    4696.5159   0.0001104146 
  9102.7       8721.9046    4696.1972   0.0001098574 
  8959.57      8571.0979    4695.8577   0.0001116125 
  8950.34      8384.9657    4695.4973   0.0001117277 
  8735.58      8170.1206    4695.1159   0.0001144744 
  8454.99      7933.6953    4694.7132   0.0001182734 
  8083.38      7682.9368    4694.2892   0.0001237107 
  7680.99      7424.8828    4693.8437   0.0001301917 
  7363.76      7166.1031    4693.3764   0.0001358 
  7049.72      6912.5004    4692.8873   0.0001418496 
  6774.4       6669.1658    4692.3761   0.0001476143 
  6486.14      6440.2849    4691.8429   0.0001541748 
  6348.48      6229.6143    4691.2873   0.0001575178 
  6208.2       6038.4182    4690.7092   0.000161077 
  6094.17      5868.6207    4690.1085   0.0001640911 
  5981.6       5720.8321    4689.4852   0.0001671794 
  5921.53      5594.9822    4688.8389   0.0001688756 
  5922.82      5490.455     4688.1696   0.0001688383 
  5864.36      5406.2325    4687.4772   0.0001705216 
  5877.38      5340.6964    4686.7616   0.0001701437 
  5867.29      5293.1243    4686.0225   0.0001704362 
  5942.7       5261.7627    4685.26     0.0001682737 
  5918.25      5245.2965    4684.4738   0.0001689687 
  5974.58      5242.5907    4683.6639   0.0001673758 
  5992.35      5252.7541    4682.8301   0.0001668793 
  6109.21      5275.1844    4681.9724   0.0001636874 
  6071.61      5309.5935    4681.0905   0.0001647011 
  6102.43      5356.0142    4680.1846   0.0001638689 
  6114.5       5414.7902    4679.2543   0.0001635455 
  6165         5486.5488    4678.2997   0.0001622061 
  6161.1       5572.1596    4677.3206   0.0001623086 
  6197.46      5672.6798    4676.3169   0.0001613562 
  6237.95      5789.2875    4675.2886   0.0001603091 
  6337.35      5923.2025    4674.2356   0.0001577946 
  6405.58      6075.5944    4673.1578   0.0001561138 
  6493.91      6247.4773    4672.055    0.0001539904 
  6667.39      6439.5963    4670.9274   0.0001499837 
  6865.06      6652.3191    4669.7746   0.000145665 
  7095.43      6885.5408    4668.5968   0.0001409357 
  7350.68      7138.6211    4667.3938   0.0001360419 
  7599.12      7410.3599    4666.1655   0.0001315943 
  7879.6       7699.0184    4664.912    0.00012691 
  8059.26      8002.3767    4663.6331   0.0001240808 
  8235.26      8317.8329    4662.3288   0.0001214292 
  8319.44      8642.5288    4660.999    0.0001202003 
  8450.96      8973.505     4659.6438   0.0001183298 
  8483.44      9307.8728    4658.263    0.0001178767 
  8585.78      9643.0391    4656.8566   0.0001164716 
  8713.3       9976.9365    4655.4245   0.000114767 
  8899.66      10308.2952   4653.9668   0.0001123639 
  9212.93      10636.8703   4652.4835   0.0001085431 
  9388.65      10963.5604   4650.9743   0.0001065115 
  9823.25      11290.3351   4649.4395   0.0001017993 
  10226.2      11619.9266   4647.8788   0.0000977893 
  10839.6      11955.3176   4646.2924   0.0000922533 
  11346.4      12299.1279   4644.6802   0.0000881328 
  12000.5      12653.0097   4643.0422   0.0000833295 
  12641.1      13017.598    4641.3783   0.0000791065 
  13168.5      13390.4095   4639.6886   0.0000759389 
  13552.7      13768.3057   4637.973    0.0000737861 
  13751.8      14145.6496   4636.2316   0.0000727178 
  13877.5      14515.242    4634.4644   0.0000720588 
  13921.7      14868.0788   4632.6714   0.0000718306 
  13915.4      15194.1528   4630.8525   0.0000718623 
  13962.1      15483.0032   4629.0078   0.0000716229 
  14162.2      15724.5089   4627.1374   0.0000706105 
  14457.9      15909.8717   4625.2411   0.0000691663 
  14889.8      16032.5994   4623.3192   0.0000671598 
  15210.2      16089.3514   4621.3714   0.000065745 
  15533.5      16080.4184   4619.398    0.0000643775 
  15999.3      16009.6489   4617.3989   0.0000625031 
  16253.7      15883.8899   4615.3742   0.0000615245 
  16323.4      15712.6034   4613.3239   0.0000612618 
  16392.4      15504.6305   4611.2481   0.0000610037 
  16374.6      15270.4916   4609.1467   0.0000610705 
  15930        15019.3889   4607.0199   0.0000627747 
  15369.8      14759.1541   4604.8676   0.0000650627 
  14738.6      14495.8367   4602.69     0.0000678486 
  14231.1      14233.4696   4600.4871   0.0000702688 
  13534.4      13974.0029   4598.2589   0.0000738864 
  13007.2      13717.4032   4596.0055   0.0000768806 
  12641.4      13460.6102   4593.727    0.0000791051 
  12460.4      13203.3858   4591.4235   0.0000802545 
  12306.7      12940.9026   4589.095    0.0000812559 
  12322.5      12669.8746   4586.7415   0.000081152 
  12359.4      12387.9462   4584.3632   0.0000809098 
  12422.7      12094.5405   4581.9602   0.000080498 
  12434.6      11789.9642   4579.5325   0.0000804201 
  12334.5      11477.1578   4577.0802   0.0000810731 
  12137.1      11160.2801   4574.6034   0.0000823913 
  11961.3      10844.6483   4572.1022   0.0000836025 
  11416.2      10536.3644   4569.5767   0.0000875942 
  10931        10241.9907   4567.027    0.0000914819 
  10295        9968.2698    4564.4531   0.0000971351 
  9795.57      9721.889     4561.8552   0.0001020869 
  9130.87      9509.28      4559.2334   0.0001095186 
  8640.5       9336.4332    4556.5878   0.000115734 
  8256.51      9208.7401    4553.9185   0.0001211167 
  7954.56      9130.8574    4551.2257   0.0001257142 
  7679.79      9106.6034    4548.5093   0.0001302119 
  7558.24      9138.887     4545.7697   0.0001323061 
  7483.25      9229.4214    4543.0068   0.0001336317 
  7597.31      9379.5817    4540.2207   0.0001316257 
  7735.2       9588.933     4537.4118   0.0001292791 
  8003.26      9856.0204    4534.58     0.0001249489 
  8457.07      10177.9707   4531.7254   0.0001182443 
  9045.09      10550.3157   4528.8483   0.0001105572 
  9742.6       10966.8536   4525.9488   0.000102642 
  10369.3      11419.5775   4523.0269   0.0000964381 
  10960.2      11898.6891   4520.0829   0.0000912392 
  11600.3      12392.713    4517.1169   0.0000862042 
  11942.1      12888.7004   4514.129    0.0000837372 
  12206.8      13372.5401   4511.1194   0.0000819206 
  12300.5      13829.3584   4508.0883   0.0000812969 
  12533.4      14244.0437   4505.0357   0.0000797863 
  12609        14601.9231   4501.9619   0.0000793082 
  12929.8      14890.4105   4498.867    0.0000773411 
  13165.9      15096.5956   4495.7512   0.0000759535 
  13553.4      15213.2225   4492.6146   0.0000737823 
  13904.3      15236.1058   4489.4574   0.0000719208 
  14159.9      15165.3749   4486.2798   0.0000706224 
  14354.9      15005.3675   4483.082    0.0000696625 
  14548.5      14763.0073   4479.864    0.0000687358 
  14520.3      14451.0616   4476.6262   0.0000688693 
  14334.7      14080.8426   4473.3686   0.0000697603 
  13961.9      13665.4161   4470.0914   0.0000716241 
  13417.4      13217.7277   4466.795    0.0000745307 
  12754.6      12749.9539   4463.4793   0.0000784035 
  11998.7      12273.0187   4460.1446   0.0000833432 
  11265.4      11796.2565   4456.7911   0.0000887667 
  10704.3      11327.4244   4453.4191   0.0000934197 
  10158.8      10871.7431   4450.0286   0.0000984366 
  9640.91      10433.3006   4446.6198   0.0001037247 
  9369.07      10014.3652   4443.1931   0.0001067341 
  9161.97      9615.9291    4439.7485   0.0001091468 
  9015.91      9238.1071    4436.2863   0.0001109151 
  8891.36      8880.5486    4432.8066   0.0001124688 
  8732.55      8542.7971    4429.3097   0.0001145141 
  8719.41      8224.5493    4425.7959   0.0001146866 
  8679.15      7925.8042    4422.2652   0.0001152188 
  8374.24      7646.9305    4418.7179   0.0001194138 
  8140.18      7388.6748    4415.1542   0.0001228473 
  7967.37      7152.0071    4411.5743   0.000125512 
  7645.98      6938.664     4407.9785   0.0001307877 
  7246.89      6750.2517    4404.367    0.0001379904 
  6939.63      6588.7611    4400.7399   0.0001440997 
  6732.11      6456.3442    4397.0976   0.000148542 
  6524.12      6355.2121    4393.4401   0.0001532775 
  6307.43      6287.5165    4389.7678   0.0001585433 
  6136.62      6255.2163    4386.0809   0.0001629561 
  6104.07      6259.9384    4382.3795   0.0001638253 
  6094.65      6302.8366    4378.664    0.0001640785 
  6024.87      6384.4558    4374.9345   0.0001659784 
  6125.95      6504.6073    4371.1913   0.0001632402 
  6273.99      6662.2598    4367.4347   0.0001593883 
  6494.35      6855.4532    4363.6647   0.0001539797 
  6721.43      7081.2407    4359.8818   0.000148778 
  7039.62      7335.6626    4356.0861   0.0001420529 
  7536.46      7613.7629    4352.2778   0.0001326883 
  7852.98      7909.7871    4348.4572   0.00012734 
  8098.01      8216.6876    4344.6246   0.0001234872 
  8371.61      8527.143     4340.7801   0.0001194513 
  8620.29      8832.5976    4336.924    0.0001160054 
  8699.69      9125.8156    4333.0566   0.0001149464 
  8776.67      9397.8603    4329.1782   0.0001139384 
  8806.05      9640.6191    4325.2888   0.0001135582 
  9048.81      9846.6533    4321.3889   0.0001105116 
  9275.86      10009.6478   4317.4786   0.0001078069 
  9271.29      10124.8827   4313.5581   0.0001078599 
  9501.47      10189.6285   4309.6279   0.0001052468 
  9730.25      10203.375    4305.688    0.0001027723 
  9880.92      10167.8211   4301.7387   0.0001012052 
  9844.79      10086.6123   4297.7804   0.0001015766 
  9844.35      9964.8991    4293.8131   0.0001015811 
  9874.42      9809.4981    4289.8373   0.0001012718 
  9681.66      9625.6014    4285.8532   0.0001032881 
  9271.6       9420.4838    4281.8609   0.0001078561 
  8992.23      9200.3871    4277.8608   0.000111207 
  8645.15      8970.9423    4273.8531   0.0001156718 
  8241.91      8736.9926    4269.8381   0.000121331 
  7873.14      8502.4874    4265.816    0.0001270142 
  7620.19      8270.4483    4261.7871   0.0001312303 
  7400.15      8041.3215    4257.7516   0.0001351325 
  7256.5       7819.8783    4253.7099   0.0001378075 
  7039.64      7605.207     4249.6621   0.0001420526 
  7024.18      7397.7415    4245.6085   0.0001423653 
  6969.04      7197.7835    4241.5494   0.0001434917 
  6911.75      7005.6958    4237.485    0.0001446809 
  6846.98      6822.9027    4233.4156   0.0001460497 
  6791.49      6648.484     4229.3415   0.0001472431 
  6820.43      6484.3805    4225.263    0.0001466183 
  6738.11      6331.9219    4221.1802   0.0001484095 
  6648.96      6192.6571    4217.0934   0.0001503997 
  6546.61      6068.3226    4213.0029   0.0001527509 
  6493.08      5960.8015    4208.909    0.0001540103 
  6401.11      5872.0786    4204.812    0.0001562227 
  6238.05      5804.1793    4200.712    0.0001603066 
  6201.42      5759.0981    4196.6093   0.0001612534 
  6164.64      5738.7164    4192.5043   0.0001622156 
  6132.8       5744.709     4188.3972   0.0001630576 
  6108.62      5778.451     4184.2881   0.0001637029 
  6195.44      5840.9231    4180.1775   0.0001614091 
  6325.25      5932.623     4176.0655   0.0001580967 
  6405.33      6054.1297    4171.9524   0.00015612 
  6628.65      6203.4641    4167.8385   0.00015086 
  6934.28      6379.8945    4163.7241   0.0001442112 
  7389.96      6581.3452    4159.6093   0.0001353187 
  7619.49      6805.0359    4155.4945   0.0001312424 
  8046.29      7047.5086    4151.3799   0.0001242809 
  8404.11      7304.6845    4147.2657   0.0001189895 
  8754.8       7571.9437    4143.1523   0.000114223 
  8824         7844.2356    4139.0399   0.0001133272 
  8952.59      8116.2088    4134.9287   0.0001116996 
  9094.96      8382.3739    4130.819    0.000109951 
  9171.82      8637.2915    4126.7111   0.0001090297 
  9204.58      8875.8135    4122.6051   0.0001086416 
  9371.43      9093.3564    4118.5015   0.0001067072 
  9608.49      9286.2078    4114.4004   0.0001040746 
  9941.38      9451.8119    4110.302    0.0001005896 
  9967.65      9588.974     4106.2067   0.0001003246 
  10285.6      9697.9199    4102.1146   0.0000972232 
  10533.7      9780.1679    4098.0261   0.0000949331 
  10807.9      9838.2212    4093.9414   0.000092525 
  10770.3      9875.3075    4089.8607   0.000092848 
  10835.8      9894.7976    4085.7842   0.0000922869 
  10812.6      9899.973     4081.7123   0.0000924841 
  10645.4      9893.7171    4077.6452   0.0000939365 
  10207.7      9878.3214    4073.5831   0.0000979656 
  9895.07      9855.3738    4069.5263   0.0001010604 
  9601.87      9825.7162    4065.475    0.0001041464 
  9314.08      9789.4786    4061.4294   0.0001073643 
  8964.84      9746.8428    4057.3898   0.0001115467 
  8892.76      9695.6267    4053.3565   0.0001124511 
  8894.08      9635.4434    4049.3296   0.0001124344 
  8844.77      9565.4068    4045.3095   0.000113061 
  8898.86      9485.0658    4041.2963   0.0001123739 
  9013.64      9394.6059    4037.2903   0.000110943 
  9286.57      9294.9266    4033.2918   0.0001076825 
  9258.06      9187.5779    4029.3009   0.000108014 
  9340.75      9074.5896    4025.3178   0.0001070577 
  9598.19      8958.2443    4021.3429   0.0001041864 
  9595.07      8840.8641    4017.3764   0.0001042202 
  9502.57      8724.3048    4013.4184   0.0001052347 
  9293.72      8611.0742    4009.4693   0.0001075994 
  9120.56      8502.3549    4005.5292   0.0001096424 
  8938.29      8400.5275    4001.5983   0.0001118783 
  8623.25      8303.5624    3997.677    0.0001159654 
  8468.88      8212.9342    3993.7653   0.0001180794 
  8448.81      8128.4307    3989.8635   0.0001183599 
  8472.27      8049.5696    3985.9719   0.0001180322 
  8385.42      7975.7333    3982.0907   0.0001192547 
  8474.87      7906.3134    3978.22     0.0001179958 
  8600.7       7840.8223    3974.3601   0.0001162698 
  8903.2       7778.9475    3970.5112   0.0001123191 
  8888.43      7720.5283    3966.6736   0.0001125057 
  9029.64      7665.4729    3962.8473   0.0001107464 
  9264.29      7613.6387    3959.0327   0.0001079413 
  9321.43      7564.7198    3955.2298   0.0001072798 
  9211.07      7518.1533    3951.4391   0.0001085651 
  9132.48      7473.0626    3947.6605   0.0001094993 
  9021.06      7428.2389    3943.8944   0.0001108516 
  8753.72      7382.1514    3940.1409   0.0001142372 
  8456.75      7331.4508    3936.4002   0.0001182487 
  8350.88      7277.2303    3932.6726   0.0001197477 
  8306.14      7215.8525    3928.9582   0.0001203929 
  8199.1       7145.3089    3925.2571   0.0001219646 
  8168.66      7063.8489    3921.5697   0.0001224192 
  8154.56      6970.1684    3917.896    0.0001226308 
  8298.4       6863.5698    3914.2363   0.000120505 
  8220.13      6744.0527    3910.5908   0.0001216527 
  8176.52      6612.3233    3906.9595   0.0001223015 
  8159.86      6469.7166    3903.3428   0.000122551 
  8085.94      6318.0672    3899.7407   0.0001236716 
  7789.63      6159.8683    3896.1535   0.0001283757 
  7571         5996.8835    3892.5813   0.0001320829 
  7334.98      5831.8759    3889.0243   0.000136333 
  7006.37      5667.2689    3885.4827   0.0001427271 
  6586.82      5505.3708    3881.9566   0.0001518184 
  6363.41      5348.3083    3878.4461   0.0001571484 
  6115.63      5197.9744    3874.9516   0.0001635154 
  5996.88      5055.9909    3871.473    0.0001667535 
  5722.27      4923.5326    3868.0106   0.0001747558 
  5599.86      4801.9314    3864.5645   0.000178576 
  5541.42      4691.7647    3861.1349   0.0001804592 
  5434.99      4593.4906    3857.7219   0.0001839929 
  5336.83      4507.328     3854.3257   0.0001873772 
  5276.69      4433.2995    3850.9464   0.0001895129 
  5340.55      4372.1461    3847.5842   0.0001872465 
  5239.67      4321.918     3844.2391   0.0001908515 
  5175.2       4283.2025    3840.9114   0.000193229 
  5173.62      4255.7208    3837.6012   0.0001932882 
  5265.89      4239.223     3834.3085   0.0001899012 
  5181.18      4233.5142    3831.0336   0.0001930063 
  5170.21      4238.4688    3827.7766   0.0001934156 
  5171.1       4254.0327    3824.5376   0.0001933828 
  5255.58      4280.2148    3821.3166   0.0001902738 
  5169.59      4317.0677    3818.114    0.0001934387 
  5233.4       4364.6595    3814.9296   0.0001910801 
  5268.34      4423.0385    3811.7638   0.0001898128 
  5430.08      4492.195     3808.6165   0.0001841592 
  5346.09      4572.0211    3805.4879   0.0001870524 
  5488.93      4662.2727    3802.3782   0.0001821849 
  5732.31      4762.5367    3799.2873   0.0001744498 
  5915.18      4872.2053    3796.2155   0.0001690566 
  6048.52      4990.4597    3793.1628   0.0001653294 
  6290.72      5116.2642    3790.1293   0.0001589642 
  6567.58      5248.3717    3787.1152   0.0001522631 
  6740.26      5385.3388    3784.1204   0.0001483622 
  6790.34      5525.5516    3781.1451   0.0001472681 
  6942.12      5667.2592    3778.1895   0.0001440482 
  7088.2       5808.6203    3775.2535   0.0001410797 
  7044.43      5947.7584    3772.3373   0.0001419561 
  7137.3       6082.8372    3769.4409   0.0001401091 
  7181.4       6212.1497    3766.5644   0.0001392488 
  7491.45      6334.2211    3763.708    0.0001334857 
  7548.09      6448.6599    3760.8716   0.000132484 
  7744.99      6553.2562    3758.0553   0.0001291158 
  7931.37      6648.4809    3755.2593   0.0001260815 
  8297.89      6734.4882    3752.4835   0.0001205124 
  8400.06      6811.7628    3749.7281   0.0001190469 
  8614.97      6880.9408    3746.9931   0.0001160772 
  8904.66      6942.847     3744.2785   0.0001123008 
  9023.39      6998.0798    3741.5844   0.0001108232 
  8856.9       7047.089     3738.911    0.0001129063 
  8805.55      7090.0589    3736.2581   0.0001135647 
  8772.89      7126.8717    3733.6259   0.0001139875 
  8520.23      7157.1095    3731.0144   0.0001173677 
  8351.12      7180.087     3728.4236   0.0001197443 
  8254.73      7194.9249    3725.8537   0.0001211428 
  8333.09      7200.7879    3723.3045   0.0001200037 
  8265.24      7196.522     3720.7763   0.0001209885 
  8280.03      7181.5682    3718.2689   0.0001207724 
  8359.63      7155.5997    3715.7824   0.0001196226 
  8623.1       7118.7417    3713.3169   0.0001159677 
  8629.95      7071.5924    3710.8724   0.0001158756 
  8648.36      7015.1665    3708.4489   0.000115629 
  8713.68      6950.7878    3706.0463   0.0001147621 
  8816.25      6879.9488    3703.6648   0.0001134269 
  8533.03      6804.1815    3701.3044   0.0001171917 
  8394.12      6724.9451    3698.965    0.0001191311 
  8186.25      6643.1231    3696.6466   0.000122156 
  7922.8       6560.673     3694.3494   0.000126218 
  7572.9       6478.0483    3692.0732   0.0001320498 
  7313.19      6395.9521    3689.818    0.0001367392 
  7221.44      6314.7582    3687.584    0.0001384764 
  7462.02      6234.8355    3685.371    0.0001340119 
  6948.27      6156.4475    3683.1791   0.0001439207 
  6884.52      6079.8856    3681.0082   0.0001452534 
  6990.94      6005.5608    3678.8583   0.0001430424 
  6893.66      5934.0672    3676.7295   0.0001450607 
  6885.39      5866.2171    3674.6217   0.0001452352 
  6884.41      5803.0338    3672.5348   0.0001452559 
  7039.29      5745.716     3670.4689   0.0001420597 
  6882.4       5695.5877    3668.424    0.0001452983 
  6762.73      5654.0404    3666.3999   0.0001478693 
  6683.62      5622.4812    3664.3968   0.0001496196 
  6618.61      5602.2828    3662.4145   0.0001510893 
  6379.85      5596.2111    3660.453    0.0001567434 
  6292.74      5602.504     3658.5122   0.0001589133 
  6239.83      5623.6243    3656.5922   0.0001602608 
  6184.2       5660.362     3654.6929   0.0001617023 
  6052.23      5713.2566    3652.8143   0.0001652283 
  6116.75      5782.5621    3650.9562   0.0001634853 
  6339.85      5868.2165    3649.1187   0.0001577327 
  6402.53      5969.8133    3647.3017   0.0001561883 
  6622.36      6086.5694    3645.5052   0.0001510035 
  6880.69      6217.2917    3643.729    0.0001453343 
  7364.05      6360.344     3641.9732   0.000135795 
  7625.27      6513.6194    3640.2376   0.0001311429 
  7932.64      6674.5325    3638.5222   0.0001260614 
  8319.72      6840.0287    3636.827    0.0001201964 
  8623.78      7006.6263    3635.1518   0.0001159585 
  8534.29      7170.4749    3633.4966   0.0001171744 
  8652.42      7327.4508    3631.8614   0.0001155746 
  8710.55      7473.2747    3630.246    0.0001148034 
  8721.14      7603.6648    3628.6504   0.0001146638 
  8704.13      7714.5292    3627.0745   0.0001148881 
  8864.97      7802.1853    3625.5182   0.0001128035 
  9178.86      7863.5821    3623.9814   0.0001089459 
  9249.16      7896.6364    3622.464    0.000108118 
  9345.24      7900.2439    3620.966    0.0001070063 
  9526.41      7874.4617    3619.4873   0.0001049714 
  9806.98      7820.4383    3618.0278   0.0001019682 
  9727.88      7740.2566    3616.5873   0.0001027974 
  9678.14      7636.8114    3615.1658   0.0001033257 
  9529         7513.1529    3613.7631   0.0001049428 
  9379.77      7372.8552    3612.3793   0.0001066125 
  8879.45      7219.4129    3611.0141   0.0001126197 
  8444.57      7056.1827    3609.6675   0.0001184194 
  8130.57      6886.2682    3608.3393   0.0001229925 
  7741.55      6712.4418    3607.0295   0.000129173 
  7305.29      6537.1024    3605.738    0.0001368871 
  7023.77      6362.2659    3604.4645   0.0001423738 
  6947.41      6189.5897    3603.2091   0.0001439386 
  6710.14      6020.4181    3601.9716   0.0001490283 
  6548.11      5855.8515    3600.7519   0.0001527158 
  6500.51      5696.8089    3599.5498   0.0001538342 
  6462.52      5543.6551    3598.3652   0.0001547384 
  6321.33      5398.6485    3597.1981   0.0001581945 
  6192.58      5260.615     3596.0482   0.0001614838 
  6158.75      5130.8124    3594.9155   0.0001623706 
  6081.72      5009.7499    3593.7998   0.0001644271 
  5853.4       4897.877     3592.701    0.000170841 
  5729.75      4795.5898    3591.619    0.0001745277 
  5636.99      4703.2364    3590.5536   0.0001773996 
  5533.96      4621.1256    3589.5047   0.0001807024 
  5338.18      4549.5295    3588.4721   0.00018733 
  5234.39      4488.6856    3587.4557   0.0001910441 
  5283.85      4438.7947    3586.4554   0.0001892559 
  5138.33      4400.0181    3585.4711   0.000194616 
  5116.37      4372.4734    3584.5025   0.0001954511 
  5093.96      4356.3344    3583.5495   0.0001963108 
  5118.27      4351.4259    3582.6121   0.0001953784 
  5065.96      4357.8313    3581.69     0.0001973963 
  5071.08      4375.4948    3580.783    0.0001971967 
  5155.66      4404.3283    3579.8911   0.0001939617 
  5197.33      4443.2148    3579.0141   0.0001924065 
  5140.05      4494.0379    3578.1518   0.0001945503 
  5225.48      4555.6451    3577.3041   0.0001913699 
  5265.73      4627.8848    3576.4708   0.0001899075 
  5302.45      4710.5963    3575.6517   0.0001885922 
  5234.56      4803.6069    3574.8467   0.0001910378 
  5270.02      4906.7283    3574.0557   0.0001897526 
  5382.44      5019.7525    3573.2784   0.0001857894 
  5379.42      5142.4509    3572.5148   0.0001858938 
  5407.22      5274.9353    3571.7645   0.0001849379 
  5639.66      5416.2068    3571.0276   0.0001773155 
  5748.42      5566.3182    3570.3037   0.000173961 
  5894.1       5724.911     3569.5928   0.0001696614 
  6100.1       5891.545     3568.8947   0.0001639315 
  6407.34      6065.6605    3568.2091   0.0001560712 
  6645.51      6246.5364    3567.536    0.0001504775 
  6746.41      6433.2556    3566.8751   0.0001482271 
  6977         6624.6812    3566.2264   0.0001433282 
  7150.27      6819.4498    3565.5895   0.0001398548 
  7175.07      7015.3834    3564.9643   0.0001393714 
  7167.1       7211.8987    3564.3507   0.0001395265 
  7221.92      7406.4816    3563.7485   0.0001384673 
  7326.81      7597.2181    3563.1574   0.000136485 
  7318.77      7782.0119    3562.5774   0.000136635 
  7451.22      7959.143     3562.0082   0.0001342061 
  7722.87      8127.113     3561.4497   0.0001294854 
  7905.48      8284.8377    3560.9016   0.0001264947 
  8054.19      8431.7195    3560.3639   0.0001241591 
  8406.76      8567.6452    3559.8362   0.0001189519 
  8738.34      8692.9093    3559.3185   0.0001144382 
  8904.24      8808.0771    3558.8105   0.000112306 
  8964.64      8913.8174    3558.3121   0.0001115493 
  9160.18      9010.7343    3557.823    0.000109168 
  9197.03      9099.2381    3557.3431   0.0001087309 
  8937.82      9179.4428    3556.8723   0.0001118842 
  8736.83      9251.1163    3556.4102   0.000114458 
  8622.17      9314.1733    3555.9568   0.0001159802 
  8484.85      9366.7294    3555.5118   0.0001178572 
  8271.73      9408.018     3555.075    0.0001208936 
  8292.69      9437.107     3554.6464   0.0001205882 
  8357.81      9452.7242    3554.2255   0.0001196487 
  8414.47      9453.9902    3553.8124   0.000118843 
  8531.14      9440.4262    3553.4068   0.0001172176 
  8776.9       9412.035     3553.0085   0.0001139355 
  9020.26      9369.2923    3552.6172   0.0001108617 
  9119.86      9313.0516    3552.233    0.0001096507 
  9277.31      9244.3963    3551.8554   0.0001077899 
  9406.55      9164.4706    3551.4844   0.0001063088 
  9371.97      9074.3332    3551.1197   0.0001067012 
  9099.08      8975.4381    3550.7612   0.0001099012 
  8894.74      8867.1845    3550.4087   0.0001124261 
  8682.14      8750.4769    3550.062    0.000115179 
  8432.21      8625.3717    3549.7208   0.0001185928 
  8185.53      8491.7364    3549.385    0.0001221669 
  8100         8349.3651    3549.0545   0.0001234568 
  8078.56      8198.121     3548.729    0.0001237845 
  7988.48      8037.0531    3548.4083   0.0001251803 
  7950.84      7868.7406    3548.0922   0.0001257728 
  8049.61      7693.1187    3547.7806   0.0001242297 
  8030.98      7511.7363    3547.4732   0.0001245179 
  7954.96      7326.6837    3547.1699   0.0001257077 
  7850.55      7140.5216    3546.8705   0.0001273797 
  7752.48      6956.1607    3546.5747   0.0001289909 
  7497.42      6776.7394    3546.2825   0.000133379 
  7154.78      6605.498     3545.9935   0.0001397665 
  6889.13      6445.6736    3545.7077   0.0001451562 
  6604.33      6300.4103    3545.4248   0.0001514159 
  6252.84      6172.6744    3545.1447   0.0001599273 
  5986.1       6065.1867    3544.8671   0.0001670536 
  5816.73      5980.3548    3544.5919   0.0001719179 
  5715.9       5920.2155    3544.3188   0.0001749504 
  5547.29      5886.3864    3544.0478   0.0001802679 
  5527.02      5880.0251    3543.7785   0.0001809295 
  5597.49      5901.8063    3543.5109   0.0001786514 
  5676.79      5951.9104    3543.2447   0.0001761558 
  5762.57      6029.7679    3542.9798   0.0001735337 
  5964.99      6135.2008    3542.716    0.0001676451 
  6151.78      6266.5357    3542.453    0.0001625545 
  6254.03      6422.2212    3542.1908   0.000159897 
  6386.8       6600.2465    3541.9291   0.0001565732 
  6524.7       6798.2778    3541.6677   0.0001532638 
  6650.93      7013.7029    3541.4065   0.0001503547 
  6619.91      7243.6814    3541.1453   0.0001510592 
  6767.28      7485.2009    3540.8839   0.0001477698 
  6877.47      7735.1438    3540.6221   0.0001454024 
  7002.74      7990.3682    3540.3598   0.0001428012 
  7160.54      8247.8005    3540.0967   0.0001396542 
  7494.46      8504.52      3539.8328   0.000133432 
  7941.81      8757.828     3539.5678   0.000125916 
  8176.61      9005.721     3539.3016   0.0001223001 
  8740         9245.0374    3539.0339   0.0001144164 
  9233.4       9474.0874    3538.7647   0.0001083024 
  9771.56      9690.7149    3538.4937   0.0001023378 
  9927.57      9892.6236    3538.2208   0.0001007296 
  10294.6      10077.2714   3537.9457   0.0000971389 
  10377.8      10241.8082   3537.6685   0.0000963605 
  10308.5      10383.0712   3537.3888   0.0000970069 
  10161.6      10497.6342   3537.1065   0.0000984092 
  10079.3      10581.9277   3536.8215   0.0000992127 
  10037.9      10632.4111   3536.5335   0.0000996231 
  9916.48      10645.8238   3536.2425   0.0001008423 
  10055.3      10619.4701   3535.9482   0.0000994503 
  10168.1      10551.8789   3535.6506   0.0000983468 
  10232.7      10441.739    3535.3494   0.0000977255 
  10255.2      10290.1116   3535.0445   0.0000975114 
  10434.3      10099.1658   3534.7357   0.0000958386 
  10386.4      9872.4309    3534.4229   0.0000962811 
  10157.7      9614.6002    3534.1059   0.0000984463 
  9949.73      9331.2528    3533.7846   0.0001005053 
  9603.55      9028.5533    3533.4589   0.0001041282 
  9146.32      8712.9667    3533.1285   0.0001093336 
  8476.35      8391.01      3532.7933   0.0001179753 
  7937.69      8068.4797    3532.4533   0.0001259813 
  7400.35      7752.5571    3532.1082   0.0001351287 
  6911.19      7448.2558    3531.7579   0.0001446928 
  6456.97      7160.7545    3531.4022   0.0001548713 
  6181.18      6894.0922    3531.0411   0.0001617813 
  5929.37      6652.0782    3530.6744   0.000168652 
  5661.7       6437.6071    3530.3019   0.0001766252 
  5588.03      6252.8101    3529.9235   0.0001789541 
  5522.07      6099.0708    3529.5391   0.0001810917 
  5464.53      5977.0553    3529.1485   0.0001829986 
  5427.58      5886.7692    3528.7517   0.0001842442 
  5443.49      5827.6248    3528.3484   0.0001837057 
  5467.51      5798.5144    3527.9386   0.0001828987 
  5413.15      5797.8906    3527.5221   0.0001847354 
  5429.95      5823.8441    3527.0989   0.0001841637 
  5470.6       5874.1761    3526.6687   0.0001827953 
  5534.89      5946.4679    3526.2315   0.0001806723 
  5493.8       6038.7789    3525.7872   0.0001820232 
  5612.17      6146.9941    3525.3355   0.0001781843 
  5671.34      6269.3954    3524.8765   0.0001763252 
  5807.09      6403.1101    3524.41     0.0001722036 
  5918.37      6545.5067    3523.9359   0.0001689652 
  6227.63      6694.0436    3523.4541   0.0001605749 
  6561.9       6846.2689    3522.9644   0.0001523947 
  6769.28      6999.8011    3522.4668   0.0001477263 
  7153.77      7152.2825    3521.9612   0.0001397863 
  7454.23      7301.3306    3521.4474   0.000134152 
  7698.57      7444.4856    3520.9254   0.0001298942 
  7845.46      7579.1881    3520.395    0.0001274623 
  7979.61      7702.77      3519.8562   0.0001253193 
  8006.41      7813.7546    3519.3088   0.0001249 
  7902.03      7906.8508    3518.7528   0.0001265499 
  7947.53      7980.6405    3518.1881   0.0001258253 
  7926.96      8032.6665    3517.6146   0.0001261517 
  8065.7       8060.8603    3517.0322   0.0001239819 
  8021.71      8063.7402    3516.4407   0.0001246617 
  8287.36      8040.593     3515.8403   0.0001206658 
  8380.33      7991.6257    3515.2306   0.0001193269 
  8318.42      7918.0641    3514.6117   0.0001202151 
  8454.03      7822.1111    3513.9835   0.0001182868 
  8429.86      7706.876     3513.3459   0.0001186259 
  8305.33      7576.1918    3512.6988   0.0001204046 
  8124.13      7434.4165    3512.0422   0.00012309 
  7893.43      7286.891     3511.376    0.0001266876 
  7544.74      7137.0496    3510.7001   0.0001325426 
  7169.09      6990.2627    3510.0145   0.0001394876 
  6726.86      6851.0035    3509.319    0.0001486579 
  6474.51      6723.373     3508.6137   0.000154452 
  6219.33      6610.9843    3507.8984   0.0001607891 
  5923.09      6516.8538    3507.1731   0.0001688309 
  5908.6       6443.3172    3506.4378   0.0001692449 
  5859.49      6391.9622    3505.6923   0.0001706633 
  5902.65      6363.5853    3504.9367   0.0001694155 
  6073.31      6358.1716    3504.1709   0.0001646546 
  6255.86      6374.9011    3503.3948   0.0001598501 
  6587.24      6411.7212    3502.6084   0.0001518087 
  6763.34      6467.239     3501.8116   0.000147856 
  7035.78      6538.0369    3501.0045   0.0001421308 
  7219.88      6620.6115    3500.1869   0.0001385064 
  7381.92      6711.0197    3499.3588   0.0001354661 
  7403.92      6805.0073    3498.5202   0.0001350637 
  7473.23      6898.146     3497.671    0.0001338111 
  7540.59      6985.9913    3496.8112   0.0001326155 
  7577.81      7064.2541    3495.9409   0.0001319643 
  7779.68      7128.989     3495.0598   0.00012854 
  7855.99      7176.7892    3494.1681   0.0001272915 
  8096.75      7204.9665    3493.2657   0.0001235062 
  8257.61      7211.6994    3492.3526   0.0001211004 
  8387.37      7196.1114    3491.4287   0.0001192268 
  8527.63      7158.7701    3490.4941   0.0001172658 
  8575.99      7099.6626    3489.5487   0.0001166045 
  8585.53      7020.9847    3488.5924   0.0001164751 
  8463.92      6925.0406    3487.6254   0.0001181485 
  8198.95      6814.1585    3486.6475   0.000121967 
  7850.9       6692.1359    3485.6588   0.0001273739 
  7546.82      6561.7194    3484.6593   0.0001325062 
  7101.96      6426.1034    3483.6489   0.0001408063 
  6817.76      6288.4539    3482.6276   0.0001466758 
  6505.03      6151.8608    3481.5955   0.0001537271 
  6243.03      6019.3027    3480.5526   0.0001601784 
  6093.66      5893.6341    3479.4988   0.000164105 
  5877.38      5777.5795    3478.4341   0.0001701442 
  5865.77      5673.838     3477.3586   0.0001704807 
  5776.49      5584.6795    3476.2723   0.0001731156 
  5681.48      5512.5484    3475.1752   0.0001760104 
  5675.51      5459.6496    3474.0672   0.0001761955 
  5548.01      5428.0291    3472.9485   0.0001802451 
  5539.58      5419.5478    3471.8189   0.0001805189 
  5469.39      5435.8498    3470.6786   0.0001828359 
  5422.28      5478.3228    3469.5276   0.0001844244 
  5328.11      5548.0576    3468.3658   0.0001876838 
  5316.07      5645.5573    3467.1934   0.0001881088 
  5252.3       5771.6476    3466.0102   0.0001903931 
  5299.12      5925.9765    3464.8164   0.0001887109 
  5413.2       6107.9237    3463.612    0.0001847334 
  5444.03      6316.7968    3462.397    0.0001836873 
  5783.89      6549.8256    3461.1715   0.000172894 
  6114.9       6805.0613    3459.9354   0.0001635351 
  6547.08      7079.4043    3458.6889   0.00015274 
  7133.32      7369.0792    3457.4318   0.0001401871 
  7619.06      7669.6541    3456.1644   0.0001312499 
  8209.64      7976.0714    3454.8867   0.0001218082 
  8628.73      8282.7085    3453.5985   0.0001158918 
  8938.32      8583.464     3452.3002   0.0001118778 
  9150.37      8871.8713    3450.9916   0.0001092851 
  9358.95      9141.2417    3449.6727   0.0001068495 
  9408.87      9384.8511    3448.3438   0.0001062828 
  9484.78      9596.1608    3447.0048   0.0001054321 
  9707.18      9769.239     3445.6558   0.0001030166 
  9780.27      9898.1946    3444.2967   0.0001022468 
  10179.2      9979.4244    3442.9278   0.0000982396 
  10370.3      10009.7906   3441.549    0.0000964286 
  10539.1      9988.0061    3440.1604   0.000094885 
  10807.5      9914.495     3438.7621   0.0000925286 
  10780.6      9791.359     3437.3541   0.0000927604 
  10753        9622.2192    3435.9365   0.0000929967 
  10562.7      9411.9557    3434.5093   0.0000946728 
  10287.5      9166.3937    3433.0727   0.0000972059 
  9741.07      8891.9893    3431.6266   0.000102658 
  9169.62      8595.5388    3430.1713   0.0001090558 
  8486.55      8283.927     3428.7066   0.0001178337 
  7822.32      7963.9192    3427.2328   0.0001278393 
  7237.97      7641.9912    3425.7499   0.0001381602 
  6644.26      7324.1897    3424.2579   0.0001505056 
  6221.69      7016.0232    3422.757    0.000160728 
  5933.93      6722.3765    3421.2472   0.0001685224 
  5611.67      6447.458     3419.7286   0.0001782 
  5456.07      6194.7594    3418.2012   0.0001832822 
  5230.73      5967.0523    3416.6653   0.0001911778 
  5133         5766.3999    3415.1208   0.0001948176 
  5026.01      5594.1877    3413.5678   0.0001989653 
  4909.93      5451.1714    3412.0065   0.0002036688 
  4873.56      5337.5322    3410.4369   0.0002051887 
  4821.81      5253.4816    3408.8591   0.0002073913 
  4794.28      5197.1693    3407.2732   0.0002085821 
  4731.62      5167.9748    3405.6793   0.0002113439 
  4786.64      5164.4197    3404.0775   0.0002089151 
  4781.69      5184.7564    3402.4679   0.0002091315 
  4911.68      5227.0195    3400.8505   0.0002035968 
  4935.44      5289.0682    3399.2256   0.0002026161 
  5132.79      5368.6222    3397.5931   0.0001948258 
  5360.44      5463.2932    3395.9531   0.000186552 
  5607.06      5570.6054    3394.3059   0.0001783466 
  5954.34      5688.0088    3392.6514   0.0001679446 
  6298.32      5812.8862    3390.9899   0.0001587723 
  6616.88      5942.5547    3389.3213   0.0001511287 
  6880.45      6074.7769    3387.6458   0.0001453393 
  7187.52      6205.7465    3385.9635   0.0001391299 
  7335.43      6333.1351    3384.2745   0.0001363247 
  7437.27      6454.1075    3382.5789   0.000134458 
  7529.8       6565.872     3380.8768   0.0001328057 
  7558.01      6665.75      3379.1684   0.00013231 
  7637.86      6751.2614    3377.4537   0.0001309266 
  7772.99      6820.2338    3375.7329   0.0001286505 
  7947.12      6870.9241    3374.006    0.0001258318 
  8215.16      6902.1373    3372.2732   0.0001217262 
  8273.31      6913.3261    3370.5347   0.0001208704 
  8477.19      6904.6458    3368.7904   0.0001179638 
  8573.33      6876.9544    3367.0405   0.0001166407 
  8660.91      6831.7552    3365.2852   0.0001154613 
  8587.18      6771.0848    3363.5246   0.0001164525 
  8586.92      6697.3825    3361.7587   0.0001164563 
  8248.61      6613.3414    3359.9878   0.0001212324 
  7931.15      6521.5619    3358.2118   0.0001260851 
  7623.56      6425.2691    3356.431    0.0001311723 
  7245.84      6326.9541    3354.6455   0.0001380102 
  6831.46      6229.1298    3352.8553   0.0001463814 
  6546.32      6134.0598    3351.0607   0.0001527577 
  6368.8       6043.7071    3349.2616   0.0001570153 
  6169.61      5959.7049    3347.4583   0.0001620847 
  6095.68      5883.3338    3345.6509   0.0001640508 
  6083.59      5815.5364    3343.8395   0.0001643765 
  6155.55      5756.8194    3342.0241   0.0001624551 
  6205.59      5707.4036    3340.2051   0.0001611449 
  6264.21      5667.14      3338.3824   0.0001596369 
  6355.21      5635.5514    3336.5561   0.0001573511 
  6352.63      5611.8626    3334.7265   0.0001574151 
  6305.1       5595.0364    3332.8937   0.0001586016 
  6310.5       5583.825     3331.0577   0.0001584659 
  6266.76      5576.8265    3329.2187   0.000159572 
  6200.63      5572.5557    3327.3768   0.0001612738 
  6161.78      5569.261     3325.5322   0.0001622908 
  6186.54      5566.0521    3323.685    0.0001616411 
  6172.65      5561.4251    3321.8353   0.000162005 
  6232.85      5555.2503    3319.9832   0.0001604403 
  6344.64      5545.1655    3318.1288   0.0001576135 
  6376.34      5531.7471    3316.2724   0.0001568297 
  6405.08      5515.1236    3314.414    0.0001561262 
  6512.36      5495.8086    3312.5537   0.0001535541 
  6494.4       5474.6588    3310.6917   0.0001539786 
  6438.89      5452.8035    3308.828    0.0001553062 
  6348.22      5431.5678    3306.963    0.0001575245 
  6284.15      5412.393     3305.0966   0.0001591306 
  6121.93      5396.7617    3303.2289   0.0001633474 
  5934.68      5386.1321    3301.3602   0.000168501 
  5820.15      5381.8801    3299.4905   0.0001718169 
  5704.22      5385.252     3297.62     0.0001753087 
  5609.06      5397.8775    3295.7488   0.0001782828 
  5600.64      5419.3949    3293.877    0.0001785511 
  5692.11      5451.2902    3292.0048   0.0001756817 
  5764.28      5493.8382    3290.1323   0.0001734825 
  5920.78      5547.2028    3288.2595   0.0001688967 
  6106.97      5611.2849    3286.3867   0.0001637473 
  6286.4       5685.7162    3284.514    0.0001590736 
  6388.17      5769.8589    3282.6414   0.0001565395 
  6564.79      5862.8057    3280.7692   0.0001523278 
  6605.28      5963.3889    3278.8974   0.0001513939 
  6606.64      6070.1991    3277.0262   0.000151363 
  6617.91      6181.6093    3275.1556   0.0001511049 
  6654.08      6295.8463    3273.2859   0.0001502839 
  6634.03      6410.9088    3271.4171   0.0001507378 
  6747.56      6524.8269    3269.5494   0.0001482018 
  6869.06      6635.6056    3267.6828   0.0001455803 
  7061.68      6741.3369    3265.8176   0.0001416094 
  7226.06      6840.2723    3263.9537   0.0001383881 
  7611.61      6930.8789    3262.0915   0.0001313784 
  7899.62      7011.8053    3260.2309   0.0001265884 
  8146.78      7082.1263    3258.3721   0.0001227479 
  8366.88      7140.9318    3256.5152   0.000119519 
  8623.01      7187.5243    3254.6603   0.0001159687 
  8545.07      7221.3024    3252.8076   0.0001170267 
  8529.51      7241.7095    3250.9572   0.0001172399 
  8386.61      7248.36      3249.1091   0.0001192375 
  8168.96      7240.4069    3247.2636   0.0001224146 
  7972.16      7217.4956    3245.4206   0.0001254367 
  7781.73      7179.1824    3243.5804   0.0001285062 
  7749.68      7125.1553    3241.7431   0.0001290378 
  7718.79      7055.3128    3239.9087   0.0001295541 
  7615.66      6969.8473    3238.0773   0.0001313085 
  7744.23      6869.3159    3236.2492   0.0001291284 
  7694.85      6754.6827    3234.4243   0.000129957 
  7671.33      6627.3222    3232.6029   0.0001303556 
  7614.74      6488.9835    3230.785    0.0001313242 
  7612.8       6341.7212    3228.9707   0.0001313579 
  7335.73      6187.7179    3227.1601   0.000136319 
  7090.68      6029.5468    3225.3534   0.0001410301 
  6855.23      5869.553     3223.5506   0.0001458741 
  6489.61      5710.1403    3221.7518   0.0001540925 
  6121.15      5553.6232    3219.9573   0.0001633679 
  5874.58      5402.1836    3218.1669   0.000170225 
  5535.88      5257.8352    3216.3809   0.0001806397 
  5348.76      5122.3986    3214.5994   0.0001869593 
  5201.24      4997.4804    3212.8225   0.000192262 
  5109.66      4884.4585    3211.0502   0.0001957077 
  4980.66      4784.4745    3209.2826   0.0002007766 
  4948.56      4698.4279    3207.5199   0.000202079 
  4935.5       4626.9778    3205.7621   0.0002026138 
  4897.85      4571.1151    3204.0094   0.0002041715 
  4877.43      4529.9075    3202.2618   0.000205026 
  4856.28      4503.9016    3200.5194   0.000205919 
  4852.42      4492.8815    3198.7824   0.0002060828 
  4811.7       4496.3411    3197.0507   0.0002078269 
  4842.87      4513.9287    3195.3246   0.0002064893 
  4866.77      4544.8245    3193.604    0.0002054747 
  4858.72      4588.1877    3191.8891   0.0002058156 
  4902.86      4643.0702    3190.1799   0.0002039627 
  5065.02      4708.4369    3188.4765   0.0001974329 
  5102.9       4783.1842    3186.7791   0.0001959669 
  5269.29      4866.1568    3185.0877   0.0001897788 
  5420.42      4956.1583    3183.4023   0.0001844876 
  5622.49      5051.9566    3181.7231   0.000177857 
  5731.47      5152.2864    3180.0501   0.0001744752 
  5865.3       5255.8444    3178.3834   0.0001704945 
  6009.87      5361.2861    3176.7231   0.0001663932 
  6018.27      5467.2271    3175.0692   0.0001661607 
  6016.35      5572.2456    3173.4219   0.0001662139 
  6044.84      5674.8962    3171.7811   0.0001654306 
  6026.69      5773.7334    3170.147    0.0001659284 
  6030.64      5867.3462    3168.5197   0.0001658199 
  6114.34      5954.4069    3166.8991   0.0001635497 
  6190.22      6033.7278    3165.2854   0.0001615454 
  6281.19      6104.3205    3163.6785   0.0001592053 
  6428.95      6165.7064    3162.0787   0.0001555461 
  6668.21      6216.9301    3160.4859   0.0001499653 
  6774.75      6258.1008    3158.9002   0.0001476068 
  6908.39      6289.3555    3157.3216   0.0001447516 
  7044.2       6311.072     3155.7503   0.0001419609 
  7072.33      6323.814     3154.1862   0.0001413963 
  7003.06      6328.2709    3152.6294   0.0001427947 
  6930.24      6325.2071    3151.08     0.0001442954 
  6791.21      6315.4207    3149.538    0.0001472492 
  6635.31      6299.7212    3148.0034   0.0001507089 
  6499.71      6278.9231    3146.4764   0.0001538529 
  6434.73      6253.857     3144.9568   0.0001554066 
  6365.79      6225.6722    3143.4449   0.0001570897 
  6348.22      6194.743     3141.9406   0.0001575245 
  6462.55      6162.3127    3140.444    0.0001547376 
  6460.14      6129.6777    3138.9551   0.0001547954 
  6497.46      6098.0502    3137.474    0.0001539064 
  6640.75      6068.8286    3136.0006   0.0001505854 
  6637.68      6043.4963    3134.535    0.0001506549 
  6605.11      6023.5801    3133.0773   0.0001513977 
  6575.12      6010.6008    3131.6274   0.0001520885 
  6500.4       6006.0274    3130.1855   0.0001538369 
  6339.64      6011.2366    3128.7514   0.0001577375 
  6185.69      6027.4832    3127.3254   0.0001616637 
  6126.82      6056.3207    3125.9073   0.0001632168 
  5997.45      6097.8259    3124.4972   0.0001667376 
  5980.59      6153.238     3123.0951   0.0001672075 
  6099.11      6223.2004    3121.701    0.0001639583 
  6206.61      6308.2042    3120.315    0.0001611183 
  6357.61      6408.5908    3118.9371   0.0001572919 
  6615.78      6524.5478    3117.5672   0.0001511536 
  6897.23      6655.7709    3116.2055   0.0001449856 
  7020.29      6802.7645    3114.8518   0.0001424445 
  7247.93      6964.8369    3113.5063   0.0001379703 
  7454.35      7141.4008    3112.1688   0.0001341498 
  7439.51      7331.6194    3110.8395   0.0001344174 
  7434.42      7534.3957    3109.5184   0.0001345094 
  7460.3       7748.4752    3108.2053   0.000134043 
  7442.19      7972.0344    3106.9004   0.0001343688 
  7463.56      8203.3505    3105.6036   0.0001339843 
  7661.61      8440.4233    3104.3149   0.0001305209 
  7904.81      8681.1432    3103.0343   0.0001265052 
  8210.59      8923.3604    3101.7618   0.0001217939 
  8620.74      9164.9411    3100.4975   0.0001159994 
  9217.69      9403.8107    3099.2412   0.0001084871 
  9621.39      9637.9622    3097.993    0.0001039351 
  10013.8      9865.4439    3096.7529   0.0000998621 
  10468.8      10084.3073   3095.5208   0.0000955222 
  10584.1      10292.5625   3094.2968   0.0000944814 
  10570.7      10487.7099   3093.0808   0.0000946009 
  10507.2      10668.3656   3091.8728   0.0000951722 
  10273.9      10831.7845   3090.6727   0.0000973345 
  10047.2      10975.542    3089.4806   0.0000995297 
  9911.69      11097.2097   3088.2964   0.0001008909 
  9872.25      11194.4548   3087.1202   0.000101294 
  9841.91      11265.1926   3085.9518   0.0001016063 
  9972.48      11307.7358   3084.7912   0.000100276 
  10223.9      11320.9374   3083.6385   0.0000978106 
  10388.4      11304.2862   3082.4935   0.0000962622 
  10559.5      11257.9502   3081.3563   0.0000947004 
  10751.7      11182.7359   3080.2267   0.0000930093 
  10741.9      11080.2794   3079.1049   0.0000930936 
  10581.1      10951.7902   3077.9907   0.000094509 
  10361.1      10799.5904   3076.884    0.0000965139 
  9944.49      10625.8606   3075.7849   0.0001005581 
  9406.06      10432.8241   3074.6934   0.0001063145 
  8911.29      10222.3773   3073.6092   0.000112217 
  8411.89      9997.2852    3072.5325   0.0001188795 
  7969.67      9759.3587    3071.4631   0.0001254757 
  7614.79      9510.7207    3070.4011   0.0001313236 
  7430.78      9253.543     3069.3463   0.0001345756 
  7210.97      8990.1042    3068.2987   0.0001386777 
  7047.4       8722.8239    3067.2582   0.0001418963 
  7024.2       8454.2693    3066.2249   0.000142365 
  6814.88      8187.3303    3065.1986   0.0001467377 
  6727.91      7924.3515    3064.1792   0.0001486347 
  6554.83      7668.2691    3063.1668   0.0001525593 
  6336.21      7421.7143    3062.1612   0.0001578231 
  6118.87      7187.1337    3061.1624   0.0001634289 
  5848.4       6966.7177    3060.1703   0.0001709866 
  5658.61      6762.3471    3059.1849   0.000176722 
  5431.89      6575.5546    3058.2061   0.0001840978 
  5250.63      6407.4984    3057.2338   0.000190453 
  5218.51      6258.946     3056.2679   0.0001916259 
  5096.43      6130.2704    3055.3084   0.0001962157 
  5132.02      6021.449     3054.3552   0.0001948551 
  5250.19      5932.0745    3053.4083   0.0001904693 
  5302.64      5861.3683    3052.4675   0.0001885849 
  5448.69      5808.2069    3051.5327   0.0001835306 
  5572.51      5771.1507    3050.604    0.0001794526 
  5609.69      5748.4835    3049.6811   0.0001782628 
  5699.69      5738.2567    3048.7641   0.0001754481 
  5742.79      5738.3428    3047.8528   0.0001741314 
  5743.21      5746.4958    3046.9472   0.0001741185 
  5780.74      5760.4185    3046.0472   0.0001729886 
  5766.75      5777.8394    3045.1526   0.000173408 
  5906.51      5796.5965    3044.2635   0.0001693048 
  5942.62      5814.7224    3043.3797   0.0001682759 
  5974.28      5830.5812    3042.5011   0.000167384 
  6185.17      5842.7627    3041.6276   0.0001616773 
  6218.7       5850.0965    3040.7591   0.0001608055 
  6286.95      5852.7407    3039.8956   0.0001590596 
  6390.49      5850.3604    3039.0369   0.0001564827 
  6385.12      5843.3275    3038.183    0.0001566139 
  6355.3       5832.3602    3037.3338   0.0001573487 
  6250.99      5818.3778    3036.4891   0.0001599747 
  6169.19      5802.5058    3035.6488   0.0001620958 
  5971.68      5785.934     3034.8129   0.0001674573 
  5845.46      5769.8545    3033.9812   0.000171073 
  5641.69      5755.3975    3033.1537   0.0001772518 
  5482.98      5743.6421    3032.3303   0.0001823823 
  5408.39      5735.3211    3031.5107   0.0001848982 
  5440.4       5731.169     3030.695    0.0001838099 
  5485         5731.6459    3029.8831   0.0001823153 
  5553.23      5736.9849    3029.0747   0.0001800754 
  5761.01      5747.182     3028.2699   0.0001735808 
  5837.27      5761.9888    3027.4684   0.0001713126 
  5996.17      5780.2886    3026.6702   0.0001667733 
  6122.97      5802.6032    3025.8752   0.0001633195 
  6120.14      5827.3453    3025.0833   0.0001633951 
  6191.2       5853.3517    3024.2943   0.0001615195 
  6197.25      5879.2856    3023.5082   0.000161362 
  6158.07      5903.8603    3022.7247   0.0001623884 
  6125.72      5925.1941    3021.9439   0.000163246 
  6172.88      5941.9305    3021.1656   0.0001619988 
  6278.83      5952.6186    3020.3896   0.0001592652 
  6268.93      5955.9677    3019.6159   0.0001595168 
  6443.58      5950.9296    3018.8443   0.0001551933 
  6564.87      5936.754     3018.0747   0.0001523259 
  6608.84      5913.0351    3017.307    0.0001513124 
  6679.76      5879.7172    3016.5411   0.000149706 
  6731.66      5837.0786    3015.7768   0.0001485517 
  6647.06      5785.6932    3015.014    0.0001504425 
  6562.97      5726.3804    3014.2527   0.0001523699 
  6407.14      5660.3409    3013.4926   0.0001560759 
  6195.76      5588.3389    3012.7337   0.0001614009 
  5920.2       5511.8138    3011.9758   0.0001689129 
  5726.28      5432.0797    3011.2188   0.0001746334 
  5518.55      5350.4963    3010.4626   0.0001812072 
  5304.31      5268.4569    3009.707    0.0001885259 
  5198.08      5187.3763    3008.9519   0.0001923788 
  5098.94      5108.6868    3008.1973   0.000196119 
  5022.6       5033.8275    3007.4429   0.0001991001 
  4909.95      4964.2323    3006.6886   0.0002036683 
  4956.97      4901.3088    3005.9344   0.0002017364 
  4818.48      4846.4151    3005.18     0.0002075348 
  4792.23      4800.9084    3004.4254   0.0002086707 
  4747.58      4765.7986    3003.6704   0.0002106335 
  4656.63      4742.1927    3002.9149   0.0002147476 
  4618.2       4730.9535    3002.1588   0.0002165348 
  4596.88      4732.7569    3001.4019   0.0002175388 
  4540.61      4747.9273    3000.6441   0.000220235 
  4527.47      4777.0125    2999.8852   0.0002208738 
  4592.46      4819.8922    2999.1252   0.0002177482 
  4661.14      4876.3603    2998.3639   0.0002145394 
  4759.4       4945.9756    2997.6011   0.0002101105 
  4945.27      5028.0614    2996.8368   0.0002022135 
  5146.43      5121.7082    2996.0708   0.0001943096 
  5263.92      5226.3292    2995.3029   0.0001899724 
  5478.36      5339.4838    2994.5331   0.0001825366 
  5646.04      5460.1623    2993.7612   0.0001771155 
  5741.29      5586.6257    2992.9871   0.0001741769 
  5797.71      5716.973     2992.2106   0.0001724819 
  5927.03      5849.1686    2991.4316   0.0001687186 
  5901.53      5981.0822    2990.65     0.0001694477 
  6018.28      6110.5346    2989.8656   0.0001661603 
  6128.81      6235.3575    2989.0783   0.0001631639 
  6271.7       6353.4595    2988.288    0.0001594463 
  6413.65      6462.4846    2987.4946   0.0001559173 
  6681.67      6561.5192    2986.6978   0.0001496631 
  6891.71      6649.0289    2985.8976   0.000145102 
  7018.13      6723.1192    2985.0938   0.000142488 
  7223.79      6783.2422    2984.2864   0.0001384314 
  7319.99      6828.7649    2983.4751   0.0001366123 
  7273.97      6859.2826    2982.6599   0.0001374764 
  7266.08      6874.5759    2981.8405   0.0001376258 
  7110.1       6874.5677    2981.017    0.000140645 
  6851.79      6859.2953    2980.1891   0.0001459474 
  6710.81      6828.8959    2979.3567   0.0001490134 
  6467.82      6783.6109    2978.5197   0.0001546114 
  6315.02      6723.8065    2977.6779   0.0001583526 
  6197.21      6650.0077    2976.8312   0.0001613632 
  6171.21      6562.9366    2975.9796   0.000162043 
  6027.4       6463.5481    2975.1227   0.0001659092 
  6031.74      6353.0536    2974.2607   0.0001657895 
  6026.46      6232.9251    2973.3932   0.0001659348 
  5907.89      6104.8757    2972.5201   0.0001692652 
  5851.16      5970.8229    2971.6415   0.0001709062 
  5790.27      5832.8377    2970.757    0.0001727036 
  5604.27      5693.0863    2969.8666   0.0001784352 
  5429.22      5553.7783    2968.9702   0.0001841882 
  5308.95      5417.1173    2968.0676   0.0001883614 
  5058.39      5285.2645    2967.1586   0.0001976911 
  4857.89      5160.3087    2966.2433   0.0002058505 
  4772.48      5044.3357    2965.3214   0.0002095349 
  4623.57      4939.0325    2964.3929   0.0002162827 
  4507.79      4846.2378    2963.4575   0.000221838 
  4457.72      4767.5507    2962.5152   0.0002243303 
  4433.13      4704.4074    2961.5659   0.0002255746 
  4361.69      4658.0705    2960.6094   0.0002292689 
  4332.73      4629.6121    2959.6456   0.0002308012 
  4340.11      4619.5472    2958.6744   0.000230409 
  4338.04      4629.2365    2957.6957   0.0002305188 
  4334.9       4658.7455    2956.7093   0.0002306855 
  4390.45      4708.2521    2955.7151   0.0002277669 
  4359.68      4777.682     2954.7131   0.0002293744 
  4433.3       4866.9863    2953.703    0.0002255658 
  4608.41      4974.9893    2952.6848   0.0002169944 
  4709.86      5101.1041    2951.6584   0.0002123207 
  4934.63      5244.189     2950.6236   0.0002026496 
  5277.06      5402.8362    2949.5804   0.0001894993 
  5652.6       5575.3808    2948.5285   0.0001769096 
  5985.56      5759.9089    2947.468    0.0001670687 
  6467.32      5954.2703    2946.3986   0.0001546237 
  6827.79      6156.0975    2945.3203   0.0001464604 
  7052.6       6362.8232    2944.233    0.0001417915 
  7342.25      6571.7055    2943.1365   0.0001361981 
  7456.98      6779.8616    2942.0308   0.0001341026 
  7548.42      6984.6984    2940.9158   0.0001324779 
  7688.87      7182.4002    2939.7912   0.0001300581 
  7822.58      7370.3438    2938.6571   0.0001278352 
  7937.6       7545.6151    2937.5133   0.0001259827 
  8333.93      7705.5002    2936.3597   0.0001199913 
  8583.44      7847.5733    2935.1963   0.0001165035 
  8807.96      7969.7984    2934.0228   0.0001135337 
  9350.91      8070.5937    2932.8393   0.0001069415 
  9650.63      8148.8763    2931.6456   0.0001036202 
  9769.77      8204.0574    2930.4416   0.0001023567 
  10033.3      8236.0132    2929.2272   0.0000996688 
  10070.1      8245.0144    2928.0023   0.0000993037 
  9758.05      8231.6593    2926.7669   0.0001024796 
  9533.2       8196.7646    2925.5208   0.0001048966 
  9195.01      8141.3451    2924.2639   0.0001087547 
  8684.95      8066.5378    2922.9962   0.0001151417 
  8285.23      7973.5805    2921.7175   0.0001206968 
  7997.16      7863.7904    2920.4278   0.0001250445 
  7694.62      7738.6558    2919.1269   0.0001299609 
  7474.25      7599.7314    2917.8149   0.0001337925 
  7395.31      7448.7436    2916.4915   0.0001352208 
  7296.46      7287.5756    2915.1568   0.0001370528 
  7137.72      7118.2601    2913.8106   0.0001401009 
  7152.53      6942.9534    2912.4528   0.0001398108 
  6980.99      6763.8873    2911.0834   0.0001432462 
  6774.91      6583.3146    2909.7023   0.0001476036 
  6629.44      6403.4472    2908.3094   0.0001508422 
  6322.82      6226.4043    2906.9046   0.0001581575 
  5964.52      6054.1647    2905.4879   0.0001676581 
  5770.07      5888.5331    2904.0592   0.000173308 
  5483.95      5731.1196    2902.6183   0.0001823503 
  5212.66      5583.3277    2901.1653   0.0001918404 
  5104.71      5446.3495    2899.7      0.0001958973 
  4976.28      5320.4758    2898.2225   0.0002009531 
  4836.96      5207.872     2896.7325   0.0002067412 
  4864.34      5108.4214    2895.2301   0.0002055779 
  4802.16      5022.877     2893.7152   0.0002082397 
  4739.19      4950.7209    2892.1878   0.0002110064 
  4770.95      4892.3484    2890.6477   0.0002096022 
  4729.23      4847.6314    2889.0948   0.0002114509 
  4664.6       4816.2905    2887.5292   0.0002143805 
  4691.58      4797.9108    2885.9508   0.0002131479 
  4657.73      4791.9568    2884.3596   0.0002146973 
  4607.25      4797.7932    2882.7553   0.0002170494 
  4757.35      4814.7056    2881.1381   0.0002102007 
  4765.74      4841.9247    2879.5079   0.0002098312 
  4838.62      4878.6476    2877.8645   0.0002066704 
  5073.05      4924.0959    2876.208    0.0001971203 
  5250.38      4977.3865    2874.5383   0.0001904624 
  5344.87      5037.7554    2872.8554   0.0001870954 
  5545.58      5104.4143    2871.1592   0.0001803236 
  5748.94      5176.5787    2869.4496   0.0001739449 
  5762.62      5253.4557    2867.7267   0.0001735323 
  5824.52      5334.2271    2865.9903   0.0001716877 
  5927.98      5418.0365    2864.2405   0.0001686914 
  5921.53      5503.9769    2862.4772   0.0001688752 
  5894.61      5591.0863    2860.7004   0.0001696468 
  6058.19      5678.3522    2858.91     0.0001650657 
  6158.29      5764.7246    2857.1059   0.0001623826 
  6305.33      5849.1311    2855.2883   0.000158596 
  6612.33      5930.5055    2853.457    0.0001512324 
  6861.3       6007.8059    2851.6119   0.0001457449 
  7175.51      6080.037     2849.7532   0.0001393629 
  7524.43      6146.2598    2847.8807   0.0001329003 
  7743.78      6205.595     2845.9944   0.0001291358 
  7839.18      6257.2193    2844.0943   0.0001275645 
  7988         6300.3104    2842.1804   0.0001251878 
  7889.5       6334.2334    2840.2527   0.0001267506 
  7722.3       6358.2545    2838.311    0.0001294952 
  7627.68      6371.7444    2836.3556   0.0001311014 
  7480.1       6374.1548    2834.3862   0.000133688 
  7228.5       6365.0906    2832.4029   0.0001383412 
  7308.55      6344.2118    2830.4056   0.0001368259 
  7237.02      6311.5002    2828.3945   0.0001381783 
  7173.83      6267.1616    2826.3694   0.0001393954 
  7298.32      6211.6977    2824.3303   0.0001370179 
  7262.67      6145.9209    2822.2773   0.0001376904 
  7191.47      6070.9456    2820.2104   0.0001390537 
  7232.85      5988.1551    2818.1294   0.000138258 
  7045.44      5899.1501    2816.0345   0.0001419358 
  6795.23      5805.6827    2813.9257   0.000147162 
  6669.65      5709.59      2811.8028   0.000149933 
  6315.67      5612.8887    2809.666    0.0001583363 
  5942.16      5516.749     2807.5153   0.000168289 
  5713.16      5423.7094    2805.3506   0.0001750347 
  5496.41      5335.044     2803.1719   0.0001819368 
  5230.09      5252.1926    2800.9793   0.0001912011 
  5198.12      5176.4104    2798.7728   0.0001923772 
  5173.49      5108.7502    2796.5524   0.000193293 
  5131.53      5050.049     2794.3181   0.0001948736 
  5213.79      5000.9202    2792.0699   0.0001917989 
  5255.17      4961.752     2789.8079   0.0001902885 
  5223.51      4932.7112    2787.532    0.0001914419 
  5349.11      4913.7486    2785.2423   0.000186947 
  5333.26      4904.9255    2782.9388   0.0001875024 
  5262.96      4905.1871    2780.6215   0.0001900069 
  5368.84      4914.2507    2778.2904   0.0001862598 
  5347.19      4931.3939    2775.9457   0.000187014 
  5366.58      4955.798     2773.5872   0.0001863381 
  5557.04      4986.5383    2771.2151   0.0001799522 
  5664.84      5022.8124    2768.8293   0.0001765272 
  5763.58      5063.6908    2766.4299   0.0001735035 
  6014.99      5108.3372    2764.017    0.0001662512 
  6179.39      5155.9807    2761.5906   0.0001618283 
  6267.09      5205.9253    2759.1506   0.0001595639 
  6453.06      5257.5457    2756.6972   0.0001549654 
  6439.22      5310.3893    2754.2304   0.0001552981 
  6354.44      5363.7006    2751.7502   0.0001573704 
  6368.31      5417.086     2749.2567   0.0001570275 
  6234.07      5470.0408    2746.75     0.0001604086 
  6082.43      5522.0502    2744.23     0.0001644081 
  6105.62      5572.5856    2741.6968   0.0001637834 
  6110.56      5621.1044    2739.1505   0.000163651 
  6017.16      5667.0613    2736.5911   0.0001661916 
  6171.18      5709.919     2734.0187   0.0001620434 
  6298.74      5748.9896    2731.4333   0.0001587619 
  6420.91      5784.127     2728.835    0.0001557411 
  6601.09      5814.7385    2726.2239   0.0001514901 
  6686.55      5840.3209    2723.5999   0.0001495541 
  6717.31      5860.4955    2720.9633   0.0001488691 
  6776.61      5874.8533    2718.3139   0.0001475663 
  6712.06      5882.9759    2715.652    0.0001489854 
  6519.94      5884.4364    2712.9775   0.0001533758 
  6472.8       5878.7992    2710.2906   0.0001544927 
  6361.65      5865.6388    2707.5912   0.0001571921 
  6224.41      5844.5638    2704.8795   0.0001606579 
  6224.76      5815.2531    2702.1556   0.0001606486 
  6235.28      5777.4942    2699.4195   0.0001603777 
  6216.76      5731.2214    2696.6712   0.0001608556 
  6346.35      5677.0306    2693.9109   0.0001575708 
  6358.73      5614.266     2691.1387   0.0001572643 
  6364.11      5543.9116    2688.3546   0.0001571311 
  6403.67      5466.6174    2685.5587   0.0001561606 
  6324.92      5383.2894    2682.7511   0.0001581046 
  6164.3       5294.8505    2679.9319   0.0001622242 
  6061.23      5202.339     2677.1011   0.000164983 
  5813.37      5106.842     2674.2588   0.0001720171 
  5562.65      5009.4667    2671.4052   0.0001797703 
  5401.72      4911.3192    2668.5403   0.0001851262 
  5252.18      4813.49      2665.6643   0.0001903973 
  5067.44      4717.0437    2662.7771   0.0001973386 
  4995.93      4623.0659    2659.8789   0.0002001629 
  4891.67      4532.4405    2656.9699   0.000204429 
  4788.19      4446.1656    2654.05     0.0002088469 
  4775.59      4365.1296    2651.1194   0.0002093979 
  4722.09      4290.151     2648.1782   0.0002117704 
  4644.98      4221.9656    2645.2264   0.0002152861 
  4588.54      4161.2114    2642.2643   0.000217934 
  4522.78      4108.1811    2639.2919   0.0002211031 
  4403.01      4063.7454    2636.3093   0.0002271172 
  4328.73      4027.9402    2633.3165   0.0002310145 
  4287.4       4000.8975    2630.3138   0.0002332412 
  4180.93      3982.6084    2627.3013   0.0002391813 
  4129.56      3972.9236    2624.2789   0.0002421569 
  4139.25      3971.555     2621.2469   0.0002415897 
  4110.82      3978.082     2618.2054   0.0002432603 
  4153.58      3991.9571    2615.1544   0.000240756 
  4163.13      4012.5142    2612.0942   0.000240204 
  4173.74      4038.978     2609.0247   0.0002395932 
  4215.91      4070.4755    2605.9462   0.000237197 
  4247.94      4106.0472    2602.8587   0.0002354084 
  4254.3       4144.663     2599.7624   0.0002350563 
  4244.47      4185.2383    2596.6573   0.0002356007 
  4239.99      4226.6541    2593.5437   0.0002358497 
  4288.17      4267.6202    2590.4216   0.0002331999 
  4339.18      4307.3453    2587.2912   0.0002304587 
  4365.37      4344.6004    2584.1526   0.000229076 
  4465.02      4378.3946    2581.0059   0.0002239632 
  4588.31      4407.8441    2577.8512   0.0002179456 
  4679.34      4432.1926    2574.6888   0.0002137054 
  4792.07      4450.83      2571.5186   0.000208678 
  4879.43      4463.295     2568.3409   0.0002049421 
  4941.65      4469.2716    2565.1558   0.000202362 
  4935.95      4468.5764    2561.9634   0.0002025953 
  4947.55      4461.1409    2558.7638   0.0002021204 
  4917.65      4447.4358    2555.5573   0.0002033489 
  4848.24      4426.6928    2552.3438   0.0002062604 
  4835.49      4399.5322    2549.1237   0.0002068042 
  4792.14      4366.2009    2545.8969   0.0002086749 
  4764.18      4327.0107    2542.6637   0.0002098993 
  4753.78      4282.3401    2539.4242   0.0002103587 
  4719.56      4232.6388    2536.1786   0.0002118839 
  4732.64      4178.4316    2532.9269   0.0002112985 
  4783.62      4120.3155    2529.6694   0.0002090468 
  4726.73      4058.9551    2526.4062   0.0002115629 
  4687.03      3995.0678    2523.1374   0.0002133546 
  4710.79      3929.4078    2519.8632   0.0002122786 
  4604.74      3862.7763    2516.5837   0.0002171671 
  4543.92      3795.8761    2513.2991   0.0002200743 
  4434.92      3729.4788    2510.0096   0.0002254832 
  4330.04      3664.2851    2506.7152   0.000230945 
  4212.87      3600.9417    2503.4162   0.0002373673 
  4128.65      3540.0336    2500.1127   0.0002422097 
  4067.8       3482.0772    2496.8049   0.0002458332 
  3967.86      3427.5176    2493.4929   0.0002520246 
  3963.01      3376.7275    2490.1769   0.000252333 
  3916.39      3329.9641    2486.8571   0.0002553369 
  3837.47      3287.5435    2483.5335   0.0002605885 
  3884.39      3249.8528    2480.2064   0.0002574405 
  3829.23      3216.4568    2476.876    0.0002611497 
  3806.87      3187.6612    2473.5423   0.0002626833 
  3818.21      3163.452     2470.2056   0.0002619034 
  3810.7       3143.7676    2466.866    0.0002624187 
  3785.82      3128.506     2463.5237   0.0002641437 
  3819.55      3117.5322    2460.1789   0.000261811 
  3795.99      3110.6863    2456.8317   0.0002634359 
  3776.56      3107.7914    2453.4823   0.0002647914 
  3800.08      3108.6622    2450.1309   0.0002631523 
  3853.56      3113.1112    2446.7776   0.0002594999 
  3835.87      3121.2062    2443.4226   0.0002606971 
  3899.87      3132.2697    2440.0661   0.0002564183 
  3893.17      3146.3841    2436.7083   0.0002568599 
  3947.29      3163.1762    2433.3493   0.0002533381 
  3925.83      3182.9217    2429.9893   0.0002547228 
  3952.35      3205.2549    2426.6284   0.0002530142 
  3949.86      3230.0247    2423.267    0.0002531736 
  3960.11      3257.0759    2419.905    0.0002525183 
  3994.71      3286.2472    2416.5428   0.0002503304 
  3997.76      3317.3702    2413.1805   0.0002501404 
  4064.02      3350.2688    2409.8182   0.0002460615 
  4097.15      3384.7604    2406.4562   0.000244072 
  4217.3       3420.7942    2403.0946   0.0002371188 
  4261.8       3457.9009    2399.7336   0.0002346424 
  4294.7       3496.0181    2396.3735   0.0002328449 
  4400.88      3534.9381    2393.0142   0.0002272275 
  4471.99      3574.4442    2389.6562   0.0002236144 
  4415.19      3614.3063    2386.2995   0.0002264908 
  4507.89      3654.2807    2382.9443   0.0002218334 
  4487.7       3693.9495    2379.5908   0.0002228313 
  4419.46      3733.3586    2376.2392   0.0002262721 
  4456.2       3772.0703    2372.8897   0.0002244069 
  4486.29      3809.8076    2369.5425   0.0002229018 
  4414.76      3846.724     2366.1977   0.0002265133 
  4531.79      3881.7569    2362.8555   0.0002206632 
  4558.42      3915.1298    2359.5162   0.0002193741 
  4546.61      3946.708     2356.1799   0.0002199438 
  4610.69      3976.4224    2352.8468   0.000216887 
  4656.23      4004.2735    2349.5171   0.0002147659 
  4597.76      4030.3298    2346.191    0.0002174971 
  4625.64      4054.7241    2342.8686   0.000216186 
  4529.95      4077.6442    2339.5502   0.000220753 
  4531.35      4099.3263    2336.236    0.0002206848 
  4458.94      4120.0468    2332.9261   0.0002242685 
  4357.35      4140.1191    2329.6207   0.0002294968 
  4291.08      4159.8149    2326.3201   0.0002330418 
  4271.46      4179.6721    2323.0243   0.000234112 
  4241.97      4200.038     2319.7337   0.0002357396 
  4233.05      4221.3771    2316.4484   0.0002362362 
  4229.56      4244.1942    2313.1686   0.000236431 
  4214.58      4269.0293    2309.8945   0.0002372715 
  4291.56      4296.4454    2306.6262   0.0002330155 
  4320.8       4327.0106    2303.364    0.0002314386 
  4265.78      4361.2755    2300.1081   0.000234424 
  4318.26      4399.748     2296.8587   0.0002315752 
  4346.25      4442.8673    2293.6159   0.0002300834 
  4305.7       4491.1002    2290.3799   0.0002322505 
  4375.43      4544.4326    2287.151    0.0002285492 
  4447.49      4603.0878    2283.9294   0.000224846 
  4502.24      4667.025     2280.7151   0.0002221112 
  4715.25      4736.0561    2277.5085   0.0002120777 
  4915.85      4809.5473    2274.3097   0.0002034238 
  5047.93      4887.6068    2271.1189   0.0001981009 
  5402.84      4969.3033    2267.9363   0.0001850879 
  5522.69      5053.8618    2264.7621   0.0001810712 
  5715.87      5140.3698    2261.5965   0.0001749514 
  5831.53      5227.7862    2258.4397   0.0001714818 
  5872.36      5315.1848    2255.2919   0.0001702894 
  5912.53      5400.8361    2252.1533   0.0001691322 
  5999.81      5483.629     2249.024    0.0001666721 
  5951.91      5562.1669    2245.9043   0.0001680134 
  6082.1       5635.0422    2242.7944   0.000164417 
  6251.37      5700.8769    2239.6944   0.000159965 
  6349.38      5758.3751    2236.6045   0.0001574957 
  6613.7       5806.3713    2233.525    0.0001512011 
  6871.01      5843.878     2230.456    0.0001455389 
  6955.01      5870.1128    2227.3977   0.0001437813 
  7223.39      5883.93      2224.3504   0.0001384392 
  7327.67      5886.3142    2221.3141   0.0001364691 
  7220.04      5876.3295    2218.2892   0.0001385034 
  7302.69      5854.18      2215.2757   0.0001369358 
  7125.09      5820.1188    2212.2739   0.0001403493 
  6824.76      5774.5414    2209.284    0.0001465253 
  6777.79      5717.9608    2206.3061   0.0001475405 
  6399.51      5650.9989    2203.3405   0.0001562621 
  6262.88      5574.3765    2200.3873   0.0001596708 
  6208.87      5488.9212    2197.4468   0.0001610598 
  5985.37      5395.5667    2194.519    0.0001670739 
  5994.55      5295.3585    2191.6043   0.0001668181 
  5982.88      5189.4544    2188.7027   0.0001671435 
  5828.85      5079.4312    2185.8146   0.0001715605 
  5810.27      4965.995     2182.94     0.0001721092 
  5751.35      4850.8634    2180.0791   0.0001738725 
  5537.61      4735.1478    2177.2322   0.0001805834 
  5400.55      4620.9001    2174.3993   0.0001851665 
  5222.27      4509.1853    2171.5808   0.0001914875 
  4960.52      4401.3201    2168.7768   0.0002015915 
  4815.91      4298.5307    2165.9874   0.0002076448 
  4608.74      4201.9385    2163.2128   0.0002169791 
  4418.95      4112.5445    2160.4533   0.000226298 
  4392.2       4031.2228    2157.709    0.0002276762 
  4269.91      3958.8229    2154.98     0.0002341973 
  4238.02      3895.7361    2152.2666   0.0002359591 
  4275.53      3842.5398    2149.569    0.0002338894 
  4156.23      3799.569     2146.8872   0.0002406021 
  4195.07      3767.0262    2144.2216   0.0002383748 
  4220.64      3744.9839    2141.5722   0.0002369313 
  4178.12      3733.3901    2138.9392   0.0002393419 
  4178.86      3732.0738    2136.3229   0.0002392997 
  4251.29      3740.753     2133.7233   0.0002352221 
  4192.78      3759.0431    2131.1406   0.0002385051 
  4562.68      3786.4667    2128.5751   0.0002191695 
  4472.27      3822.5417    2126.0268   0.0002236003 
  4468.06      3866.4848    2123.496    0.0002238111 
  4703.79      3917.6799    2120.9828   0.0002125944 
  4792.24      3975.3806    2118.4874   0.0002086707 
  4903.7       4038.7927    2116.0099   0.0002039272 
  5135.08      4107.0751    2113.5505   0.0001947388 
  5064.19      4179.3426    2111.1094   0.0001974651 
  5101.13      4254.6654    2108.6867   0.000196035 
  5133.64      4332.0708    2106.2825   0.0001947937 
  5117.75      4410.5458    2103.8971   0.0001953981 
  5133.68      4489.0456    2101.5306   0.0001947921 
  5197.52      4566.8464    2099.1831   0.0001923996 
  5202.02      4641.9644    2096.8548   0.0001922332 
  5346.36      4714.1426    2094.5459   0.0001870432 
  5471.51      4782.1281    2092.2564   0.0001827652 
  5573.48      4844.9537    2089.9866   0.0001794213 
  5760.05      4901.7221    2087.7366   0.0001736096 
  5817.8       4951.6162    2085.5065   0.0001718863 
  5936.61      4993.9046    2083.2964   0.0001684463 
  5972.22      5027.9402    2081.1066   0.0001674421 
  5943.94      5053.1573    2078.9371   0.0001682384 
  5783.23      5069.0693    2076.7881   0.000172914 
  5778.44      5075.2686    2074.6597   0.0001730573 
  5570.28      5071.4338    2072.5521   0.0001795242 
  5559.14      5057.3437    2070.4653   0.0001798841 
  5440.2       5032.8969    2068.3996   0.0001838168 
  5332.37      4998.1337    2066.355    0.0001875338 
  5300.02      4953.2632    2064.3317   0.0001886787 
  5310.42      4898.6336    2062.3298   0.0001883092 
  5210.7       4834.9328    2060.3494   0.0001919127 
  5144.69      4762.9055    2058.3906   0.0001943751 
  5045.53      4683.526     2056.4536   0.0001981952 
  5021.83      4597.9298    2054.5385   0.0001991304 
  4827.32      4507.3784    2052.6453   0.0002071544 
  4789.91      4413.3518    2050.7742   0.000208772 
  4629.45      4316.9903    2048.9254   0.0002160081 
  4481.52      4219.8381    2047.0989   0.000223139 
  4225.21      4123.2906    2045.2947   0.0002366747 
  4109.57      4028.6977    2043.5132   0.0002433347 
  3991.63      3937.3383    2041.7542   0.0002505238 
  3829.71      3850.4011    2040.0179   0.0002611168 
  3764.88      3768.9665    2038.3045   0.0002656129 
  3699.38      3693.9917    2036.614    0.0002703158 
  3574.66      3626.2978    2034.9465   0.0002797475 
  3603.09      3566.3293    2033.3021   0.000277539 
  3555.79      3515.2717    2031.6809   0.0002812319 
  3514.02      3472.8349    2030.0829   0.0002845741 
  3503.98      3439.4125    2028.5083   0.00028539 
  3430.38      3415.0231    2026.9571   0.0002915134 
  3473.06      3399.5178    2025.4294   0.0002879303 
  3507.67      3392.5834    2023.9253   0.0002850894 
  3469.97      3393.7504    2022.4448   0.0002881865 
  3542.76      3402.4017    2020.988    0.0002822657 
  3572.36      3417.7838    2019.555    0.0002799272 
  3618.91      3439.0228    2018.1459   0.0002763261 
  3742.93      3465.1378    2016.7607   0.0002671703 
  3766.79      3495.1433    2015.3994   0.0002654779 
  3824.88      3527.7332    2014.0622   0.0002614462 
  3835.29      3561.8034    2012.749    0.0002607358 
  3906.37      3596.0654    2011.4599   0.0002559918 
  3946.27      3629.4484    2010.195    0.0002534034 
  3980.43      3660.684     2008.9543   0.0002512287 
  3978.58      3688.6303    2007.7379   0.0002513466 
  4017.08      3712.2273    2006.5457   0.0002489373 
  4022.57      3730.5297    2005.3779   0.0002485976 
  4107.43      3742.7371    2004.2344   0.0002434615 
  4153.62      3748.221     2003.1153   0.0002407537 
  4217.76      3746.798     2002.0206   0.0002370926 
  4246.91      3737.7305    2000.9503   0.0002354655 
  4240.14      3721.2403    1999.9045   0.000235841 
  4217.96      3697.4922    1998.8831   0.0002370816 
  4199.43      3666.8239    1997.8862   0.0002381276 
  4218.79      3629.7234    1996.9138   0.0002370349 
  4104.13      3586.7999    1995.9659   0.0002436569 
  4006.3       3538.7557    1995.0425   0.0002496072 
  3935.08      3486.3613    1994.1435   0.0002541246 
  3843.43      3430.4326    1993.269    0.0002601843 
  3728.12      3371.8097    1992.4191   0.000268232 
  3663.98      3311.3433    1991.5935   0.0002729274 
  3619.31      3249.8793    1990.7925   0.0002762958 
  3574.51      3188.2461    1990.0158   0.0002797587 
  3554.81      3127.2457    1989.2636   0.0002813083 
  3505.2       3067.6424    1988.5358   0.0002852907 
  3487.92      3010.1549    1987.8324   0.000286704 
  3468.19      2955.4482    1987.1532   0.0002883352 
  3422.29      2904.1272    1986.4984   0.0002922014 
  3428.23      2856.7324    1985.8678   0.0002916966 
  3415.31      2813.7365    1985.2614   0.0002927987 
  3364.28      2775.5432    1984.6793   0.0002972406 
  3394.26      2742.7474    1984.1212   0.0002946148 
  3306.28      2715.0988    1983.5872   0.0003024543 
  3320.74      2692.8074    1983.0772   0.0003011383 
  3335.16      2676.5228    1982.5911   0.0002998351 
  3336.29      2666.0785    1982.1289   0.0002997334 
  3322.86      2661.51      1981.6906   0.0003009451 
  3345.35      2662.8051    1981.276    0.0002989224 
  3322.67      2669.9081    1980.885    0.0003009628 
  3337.76      2682.724     1980.5177   0.0002996026 
  3348.54      2701.1217    1980.1739   0.0002986373 
  3369.44      2724.9376    1979.8534   0.000296785 
  3376.43      2754.1565    1979.5563   0.0002961704 
  3405.49      2788.2008    1979.2825   0.0002936433 
  3426.83      2827.0016    1979.0317   0.0002918152 
  3487.58      2870.2888    1978.8041   0.0002867312 
  3553.51      2917.7697    1978.5993   0.0002814112 
  3623.14      2969.1297    1978.4173   0.0002760039 
  3695.85      3023.7953    1978.2581   0.0002705738 
  3772.71      3081.8796    1978.1214   0.0002650614 
  3810.25      3142.7593    1978.0072   0.0002624502 
  3826.42      3206.0208    1977.9154   0.0002613414 
  3867.2       3271.2215    1977.8457   0.0002585852 
  3876.81      3337.8898    1977.7981   0.0002579443 
  3903.69      3405.5252    1977.7725   0.000256168 
  3990.68      3473.6025    1977.7686   0.0002505841 
  4046.93      3541.578     1977.7864   0.0002471008 
  4133.62      3608.8958    1977.8257   0.000241919 
  4282.42      3674.9996    1977.8863   0.0002335128 
  4381.77      3739.3408    1977.9682   0.0002282185 
  4516.68      3801.3887    1978.071    0.0002214012 
  4675.9       3860.6374    1978.1947   0.0002138629 
  4743.29      3916.6112    1978.3391   0.0002108238 
  4832.16      3968.8662    1978.504    0.000206947 
  4875.88      4017.0117    1978.6893   0.0002050912 
  4857.76      4060.6333    1978.8947   0.0002058558 
  4808         4099.4097    1979.1201   0.0002079869 
  4790.28      4133.042     1979.3653   0.0002087564 
  4802.28      4161.2803    1979.63     0.0002082343 
  4752.71      4183.9363    1979.9141   0.0002104063 
  4776.93      4200.8974    1980.2175   0.0002093391 
  4788.02      4212.1444    1980.5398   0.0002088547 
  4821.18      4217.7631    1980.8809   0.0002074182 
  4867.62      4217.9568    1981.2405   0.0002054388 
  4950.71      4213.0492    1981.6185   0.0002019911 
  4898.6       4203.5826    1982.0146   0.00020414 
  4896.25      4189.8999    1982.4286   0.000204238 
  4836.26      4172.7395    1982.8603   0.0002067715 
  4694.71      4152.8076    1983.3094   0.0002130054 
  4629.29      4130.8473    1983.7757   0.0002160158 
  4509.45      4107.6637    1984.2589   0.0002217568 
  4392.56      4084.037     1984.7588   0.0002276576 
  4247.72      4060.7532    1985.2752   0.0002354207 
  4118.61      4038.5795    1985.8079   0.0002428003 
  4040.23      4018.2526    1986.3564   0.0002475107 
  4015.9       4000.4686    1986.9207   0.0002490104 
  3941.37      3985.9731    1987.5004   0.0002537191 
  3936.37      3975.1437    1988.0952   0.0002540411 
  3875.28      3968.5848    1988.7049   0.0002580454 
  3845.12      3966.7093    1989.3292   0.0002600702 
  4003.13      3969.825     1989.9679   0.0002498045 
  3818.92      3978.1229    1990.6206   0.0002618542 
  3802.76      3991.6664    1991.287    0.0002629671 
  3855.53      4010.384     1991.9669   0.0002593678 
  3845.19      4033.6651    1992.6601   0.0002600651 
  3939.69      4061.9656    1993.366    0.0002538275 
  4017.4       4094.4014    1994.0846   0.0002489177 
  4136.69      4130.5147    1994.8154   0.0002417392 
  4315.58      4169.2791    1995.5582   0.0002317184 
  4439.27      4210.0146    1996.3126   0.0002252626 
  4537.21      4251.8009    1997.0784   0.0002203999 
  4647.78      4293.643     1997.8552   0.0002151567 
  4700.36      4334.49      1998.6427   0.0002127495 
  4713.88      4373.255     1999.4406   0.0002121395 
  4735.39      4408.8415    2000.2485   0.0002111757 
  4802.03      4440.1687    2001.0661   0.0002082451 
  4895.38      4466.205     2001.8931   0.0002042742 
  4893.99      4486.0014    2002.7291   0.0002043326 
  5013.85      4498.8303    2003.5739   0.0001994478 
  5141.06      4503.8175    2004.4269   0.0001945123 
  5190.11      4500.3192    2005.288    0.0001926742 
  5273.1       4488.5725    2006.1568   0.0001896418 
  5347.41      4468.2635    2007.0328   0.0001870064 
  5393.91      4439.5575    2007.9158   0.0001853945 
  5361.59      4402.8309    2008.8054   0.0001865117 
  5279.37      4358.6503    2009.7012   0.0001894164 
  5147.77      4307.7433    2010.6029   0.0001942592 
  5006.99      4250.9698    2011.5101   0.0001997207 
  4830.49      4189.293     2012.4224   0.0002070185 
  4637.68      4123.8807    2013.3394   0.0002156251 
  4442.42      4055.5555    2014.2608   0.0002251024 
  4300.39      3985.5627    2015.1863   0.0002325368 
  4204.78      3915.0252    2016.1153   0.0002378244 
  4071.57      3845.0585    2017.0476   0.0002456052 
  4013.98      3776.7551    2017.9827   0.0002491291 
  3937.77      3711.1551    2018.9203   0.0002539513 
  3898.2       3649.2929    2019.86     0.0002565292 
  3857.71      3592.0911    2020.8014   0.0002592209 
  3848.43      3540.4101    2021.7441   0.0002598464 
  3738.75      3495.3266    2022.6876   0.0002674692 
  3719.77      3456.8992    2023.6317   0.000268834 
  3740.55      3425.9949    2024.5759   0.0002673407 
  3754.66      3403.0611    2025.5198   0.0002663355 
  3719.92      3388.4261    2026.463    0.0002688225 
  3690.79      3382.2972    2027.4051   0.0002709445 
  3740.58      3384.7587    2028.3457   0.0002673381 
  3807.26      3395.7741    2029.2843   0.0002626561 
  3857.54      3415.187     2030.2207   0.0002592325 
  3891.79      3442.7247    2031.1543   0.0002569513 
  3932.01      3478.0036    2032.0848   0.0002543232 
  3967.5       3520.4613    2033.0117   0.0002520478 
  3996.75      3569.6564    2033.9347   0.0002502029 
  3983.41      3624.8394    2034.8533   0.0002510409 
  4080.96      3685.255     2035.7671   0.0002450403 
  4148.71      3750.0831    2036.6757   0.0002410386 
  4281.45      3818.4507    2037.5787   0.0002335657 
  4378.93      3889.4485    2038.4756   0.0002283662 
  4546.21      3962.146     2039.3661   0.0002199634 
  4669.92      4035.6062    2040.2497   0.0002141365 
  4850.89      4108.9       2041.126    0.0002061479 
  4967.81      4181.1192    2041.9946   0.0002012959 
  5016.36      4251.386     2042.855    0.0001993475 
  5067.21      4318.862     2043.7069   0.0001973475 
  5039.15      4382.7587    2044.5498   0.000198446 
  5058.02      4442.3472    2045.3834   0.0001977056 
  5019.8       4496.8229    2046.2071   0.0001992108 
  4945.71      4545.904     2047.0206   0.0002021957 
  4964.16      4588.9715    2047.8234   0.0002014439 
  4886.65      4625.6735    2048.6152   0.000204639 
  4915.54      4655.7973    2049.3955   0.0002034365 
  4940.17      4679.284     2050.1639   0.0002024224 
  4929.19      4696.2395    2050.92     0.000202873 
  4947.18      4707.2619    2051.6633   0.0002021353 
  5008.09      4712.1306    2052.3935   0.0001996773 
  4935.88      4711.7408    2053.1102   0.0002025982 
  4878.93      4706.7798    2053.8128   0.0002049632 
  4810.31      4698.0198    2054.5011   0.0002078868 
  4653.91      4686.2854    2055.1746   0.0002148729 
  4561.36      4672.4219    2055.8329   0.0002192325 
  4453.05      4657.265     2056.4756   0.000224565 
  4363.42      4641.6169    2057.1022   0.0002291779 
  4261.45      4625.9587    2057.7125   0.0002346618 
  4263.41      4611.4928    2058.3059   0.000234554 
  4222.74      4598.9008    2058.8821   0.0002368132 
  4204.36      4587.9537    2059.4407   0.0002378486 
  4201.66      4579.3969    2059.9812   0.0002380013 
  4254.79      4573.5084    2060.5034   0.0002350296 
  4197.87      4570.456     2061.0067   0.0002382158 
  4190.37      4570.2987    2061.4909   0.0002386422 
  4188.48      4572.9913    2061.9555   0.0002387499 
  4168.62      4578.3928    2062.4001   0.0002398879 
  4195.61      4586.2791    2062.8244   0.0002383446 
  4195.44      4596.359     2063.228    0.0002383534 
  4271.75      4608.3365    2063.6105   0.0002340963 
  4296.64      4621.7611    2063.9715   0.0002327404 
  4373.89      4636.3036    2064.3107   0.0002286294 
  4506.94      4651.6037    2064.6277   0.0002218803 
  4568.32      4667.3276    2064.9221   0.0002188985 
  4626.41      4683.1772    2065.1936   0.0002161504 
  4594.53      4698.8945    2065.4419   0.0002176499 
  4620.58      4714.2615    2065.6665   0.0002164227 
  4588.7       4729.0985    2065.8671   0.0002179269 
  4542.66      4743.2588    2066.0435   0.0002201357 
  4513.88      4756.6278    2066.1952   0.000221539 
  4532.53      4769.2402    2066.3219   0.0002206271 
  4514.66      4780.8008    2066.4232   0.0002215008 
  4514.73      4791.4055    2066.499    0.0002214975 
  4558.32      4801.0648    2066.5488   0.0002193786 
  4623.08      4809.8222    2066.5723   0.0002163056 
  4691.74      4817.7542    2066.5692   0.0002131404 
  4732.85      4824.9624    2066.5392   0.0002112893 
  4793.61      4831.4457    2066.482    0.0002086111 
  4839.74      4837.5622    2066.3974   0.0002066229 
  4765.54      4843.2996    2066.2849   0.0002098398 
  4714.21      4848.7374    2066.1444   0.0002121246 
  4670.75      4853.994     2065.9755   0.0002140983 
  4698.86      4858.9       2065.778    0.0002128171 
  4721.5       4863.4682    2065.5516   0.0002117969 
  4771         4867.5744    2065.296    0.0002095998 
  4885.84      4871.0405    2065.011    0.000204673 
  5015.64      4873.6392    2064.6964   0.0001993763 
  5186.39      4875.1006    2064.3518   0.0001928123 
  5242.29      4875.1187    2063.9771   0.0001907561 
  5342.43      4873.3599    2063.572    0.0001871809 
  5352.57      4869.4706    2063.1362   0.0001868264 
  5396         4863.0843    2062.6697   0.0001853228 
  5306.92      4853.8051    2062.172    0.0001884333 
  5290.66      4841.3246    2061.6431   0.0001890125 
  5251.2       4825.2787    2061.0828   0.0001904325 
  5218.05      4805.3724    2060.4908   0.0001916423 
  5182.2       4781.3712    2059.867    0.0001929682 
  5131.36      4753.1263    2059.2112   0.0001948802 
  5183.75      4720.5905    2058.5231   0.0001929103 
  5159.41      4683.8373    2057.8027   0.0001938208 
  5150.28      4643.0691    2057.0498   0.0001941645 
  5141.19      4598.6191    2056.2643   0.0001945075 
  5131.94      4550.9425    2055.4459   0.0001948579 
  5064.7       4500.6042    2054.5946   0.0001974451 
  4937.13      4448.2549    2053.7102   0.0002025469 
  4811.68      4394.6093    2052.7927   0.0002078275 
  4598.3       4340.4185    2051.8418   0.0002174721 
  4395.71      4286.2406    2050.8576   0.0002274942 
  4246.11      4233.2445    2049.8398   0.0002355096 
  4111.41      4181.9478    2048.7885   0.0002432254 
  4032.63      4133.0301    2047.7035   0.0002479771 
  3894.61      4087.1102    2046.5848   0.0002567652 
  3872.43      4044.7359    2045.4322   0.0002582362 
  3812.1       4006.3741    2044.2459   0.0002623227 
  3789.75      3972.404     2043.0256   0.00026387 
  3702.84      3943.1131    2041.7714   0.0002700627 
  3704.54      3918.6939    2040.4833   0.0002699393 
  3701.87      3899.2453    2039.1611   0.0002701337 
  3744.52      3884.775     2037.805    0.0002670577 
  3749.74      3875.2044    2036.4149   0.0002666853 
  3781.23      3870.3759    2034.9908   0.0002644643 
  3861.19      3870.0647    2033.5328   0.0002589873 
  3901.34      3873.9379    2032.0408   0.0002563222 
  3989.34      3881.7676    2030.5148   0.0002506682 
  4064.63      3893.3273    2028.9551   0.0002460252 
  4142.56      3907.8601    2027.3615   0.0002413968 
  4173.51      3925.1506    2025.7342   0.0002396065 
  4169.48      3944.7918    2024.0732   0.0002398381 
  4236.49      3966.374     2022.3786   0.0002360446 
  4213.19      3989.4925    2020.6505   0.0002373498 
  4267.55      4013.7523    2018.889    0.0002343264 
  4178.18      4038.773     2017.0942   0.000239339 
  4246.4       4064.1978    2015.2662   0.0002354936 
  4268.18      4089.6994    2013.4052   0.000234292 
  4316.04      4115.2382    2011.5113   0.0002316937 
  4355.29      4140.0748    2009.5846   0.000229606 
  4399.45      4164.2636    2007.6253   0.0002273015 
  4482.05      4187.6633    2005.6336   0.0002231123 
  4548.8       4210.1825    2003.6096   0.0002198381 
  4553.15      4231.7722    2001.5535   0.0002196284 
  4516.38      4252.4172    1999.4655   0.0002214164 
  4477.39      4272.1234    1997.3459   0.0002233444 
  4433.15      4290.9065    1995.1948   0.0002255733 
  4363.94      4308.7795    1993.0125   0.0002291509 
  4294.64      4325.7439    1990.7992   0.0002328484 
  4284.26      4342.1155    1988.5551   0.0002334122 
  4281.82      4357.1925    1986.2806   0.0002335457 
  4298.78      4371.2434    1983.9758   0.000232624 
  4351.86      4384.1819    1981.641    0.000229787 
  4331.66      4395.9003    1979.2765   0.000230858 
  4381.99      4406.2697    1976.8827   0.0002282068 
  4355.72      4415.1423    1974.4598   0.0002295837 
  4341.19      4422.2216    1972.0081   0.0002303516 
  4365.05      4427.5916    1969.528    0.0002290919 
  4272.55      4430.9309    1967.0197   0.0002340519 
  4313.37      4432.1406    1964.4837   0.0002318377 
  4226.32      4430.8465    1961.9203   0.0002366121 
  4258.99      4426.9731    1959.3298   0.000234797 
  4285.37      4420.3824    1956.7126   0.0002333523 
  4276.53      4410.9834    1954.0691   0.0002338343 
  4279.32      4398.7448    1951.3997   0.0002336821 
  4366.13      4383.7046    1948.7047   0.0002290358 
  4344.37      4365.9773    1945.9846   0.0002301832 
  4420.2       4345.7542    1943.2399   0.000226234 
  4393.07      4323.2967    1940.4708   0.0002276308 
  4370.76      4298.9287    1937.678    0.0002287926 
  4290.44      4273.1505    1934.8617   0.0002330767 
  4272.93      4246.02      1932.0225   0.0002340311 
  4219.98      4218.2812    1929.1608   0.0002369678 
  4214.9       4190.2738    1926.2771   0.0002372533 
  4159.29      4162.429     1923.3718   0.0002404253 
  4098.58      4135.1654    1920.4456   0.0002439873 
  4153.7       4108.8803    1917.4988   0.0002407492 
  4164.52      4083.9429    1914.5319   0.0002401237 
  4186.33      4060.6876    1911.5456   0.0002388724 
  4166.5       4039.4065    1908.5402   0.0002400098 
  4179.26      4020.3414    1905.5163   0.0002392768 
  4134.21      4003.7927    1902.4746   0.0002418844 
  4154.75      3989.6512    1899.4154   0.000240688 
  4101.72      3978.084     1896.3394   0.0002438007 
  4113.47      3969.0709    1893.2472   0.0002431041 
  4079.64      3962.5183    1890.1392   0.0002451194 
  4135.66      3958.262     1887.0161   0.0002417994 
  4166.23      3956.0696    1883.8785   0.0002400247 
  4237.99      3955.649     1880.727    0.0002359605 
  4344.03      3956.6549    1877.5621   0.0002302014 
  4382.3       3958.697     1874.3845   0.000228191 
  4432.48      3961.3513    1871.1947   0.0002256072 
  4474.33      3964.1669    1867.9935   0.0002234967 
  4513.39      3966.6791    1864.7814   0.0002215627 
  4482.41      3968.4178    1861.559    0.0002230943 
  4465.14      3968.9219    1858.327    0.0002239572 
  4384.74      3967.7508    1855.0861   0.0002280635 
  4431.62      3964.5015    1851.8369   0.0002256512 
  4401.67      3958.8237    1848.58     0.0002271864 
  4414.62      3950.4381    1845.3162   0.0002265201 
  4418.09      3939.1513    1842.046    0.0002263423 
  4397.34      3924.8476    1838.7702   0.0002274105 
  4424.06      3907.6948    1835.4895   0.0002260368 
  4405.98      3887.5686    1832.2044   0.000226964 
  4365.95      3864.8093    1828.9158   0.0002290455 
  4344.99      3839.7396    1825.6244   0.0002301497 
  4264.07      3812.764     1822.3306   0.0002345181 
  4160.97      3784.3474    1819.0354   0.0002403284 
  4067.72      3754.9979    1815.7395   0.0002458378 
  3921.58      3725.2446    1812.4435   0.0002549986 
  3830.83      3695.6202    1809.1481   0.00026104 
  3746.55      3666.6445    1805.854    0.0002669119 
  3679.1       3638.8857    1802.5621   0.0002718055 
  3614.9       3612.6407    1799.273    0.0002766323 
  3563.33      3588.3865    1795.9874   0.0002806367 
  3532.54      3566.4358    1792.706    0.0002830822 
  3556.84      3547.1247    1789.4297   0.000281148 
  3496.67      3530.6315    1786.1591   0.0002859868 
  3494.87      3517.0932    1782.895    0.0002861339 
  3509.43      3506.5761    1779.6381   0.000284946 
  3515.36      3499.0771    1776.3891   0.0002844666 
  3570.01      3494.5285    1773.1489   0.0002801109 
  3658.89      3492.8039    1769.918    0.0002733066 
  3710.38      3493.9834    1766.6974   0.0002695141 
  3822.12      3497.3369    1763.4876   0.0002616349 
  3906.62      3502.8694    1760.2896   0.0002559754 
  4003.13      3510.3076    1757.1039   0.0002498045 
  4054.23      3519.3633    1753.9314   0.0002466555 
  4104.12      3529.7403    1750.7728   0.0002436576 
  4196.52      3541.1399    1747.6288   0.0002382923 
  4175.6       3553.1831    1744.5003   0.0002394872 
  4196.75      3565.7418    1741.3879   0.0002382798 
  4226.74      3578.4521    1738.2923   0.0002365888 
  4199.75      3591.1062    1735.2143   0.0002381093 
  4228.66      3603.3348    1732.1548   0.0002364819 
  4244.56      3614.974     1729.1143   0.0002355956 
  4239.4       3625.8325    1726.0936   0.0002358823 
  4293.56      3635.7554    1723.0934   0.0002329074 
  4315.13      3644.6292    1720.1146   0.0002317431 
  4378.96      3652.3824    1717.1577   0.0002283648 
  4378.26      3658.9848    1714.2236   0.0002284007 
  4328.96      3664.4422    1711.3129   0.0002310026 
  4269.97      3668.7906    1708.4264   0.0002341937 
  4221.08      3672.0877    1705.5647   0.0002369065 
  4205.84      3674.4036    1702.7286   0.000237765 
  4094.92      3675.7248    1699.9188   0.0002442055 
  4056.94      3676.3057    1697.136    0.0002464913 
  4009.44      3676.1257    1694.3808   0.0002494117 
  4031.16      3675.2459    1691.654    0.0002480677 
  4036.55      3673.7181    1688.9563   0.0002477367 
  4102.11      3671.584     1686.2882   0.0002437771 
  4135.89      3668.8777    1683.6505   0.0002417858 
  4132.45      3665.6232    1681.0438   0.0002419867 
  4169.13      3661.8377    1678.4688   0.0002398582 
  4171.45      3657.5312    1675.9262   0.0002397245 
  4189.87      3652.7088    1673.4166   0.0002386709 
  4166.75      3647.3721    1670.9405   0.0002399957 
  4128.17      3641.5248    1668.4988   0.0002422384 
  4176.2       3635.1765    1666.0919   0.0002394516 
  4153.88      3628.3502    1663.7204   0.0002407388 
  4217.22      3621.0513    1661.385    0.0002371232 
  4268.41      3613.4235    1659.0864   0.0002342791 
  4287.79      3605.5307    1656.8249   0.0002332205 
  4310.44      3597.5074    1654.6012   0.0002319952 
  4282.74      3589.5205    1652.416    0.000233495 
  4259.5       3581.7641    1650.2697   0.0002347689 
  4240.86      3574.4506    1648.1628   0.0002358018 
  4231.82      3567.8002    1646.0961   0.0002363052 
  4112.52      3562.0285    1644.0698   0.0002431594 
  3956.98      3557.3331    1642.0846   0.0002527182 
  3911.16      3553.8823    1640.141    0.0002556784 
  3810.92      3551.8038    1638.2394   0.0002624042 
  3747.49      3551.1774    1636.3803   0.0002668457 
  3725.89      3552.0264    1634.5643   0.000268392 
  3739.08      3554.06      1632.7917   0.0002674456 
  3724.38      3557.6899    1631.063    0.0002685011 
  3732.35      3562.4976    1629.3786   0.0002679283 
  3717.15      3568.2586    1627.739    0.0002690236 
  3717.35      3574.6892    1626.1446   0.0002690095 
  3742.45      3581.4521    1624.5957   0.0002672044 
  3753.23      3588.1644    1623.0928   0.0002664373 
  3783.38      3594.408     1621.6361   0.0002643138 
  3811.59      3599.7415    1620.2261   0.0002623575 
  3886.99      3603.7142    1618.8631   0.0002572679 
  3975.5       3605.8825    1617.5473   0.0002515404 
  4056.06      3605.8231    1616.2792   0.0002465447 
  4091.21      3603.1493    1615.0591   0.0002444262 
  4192.55      3597.5204    1613.8871   0.0002385183 
  4237.35      3588.652     1612.7636   0.0002359968 
  4246.97      3576.1556    1611.6887   0.0002354618 
  4220.19      3560.2001    1610.663    0.0002369561 
  4196.76      3540.5207    1609.6862   0.0002382791 
  4133.62      3517.0785    1608.7589   0.000241919 
  4134.56      3489.8924    1607.8812   0.000241864 
  4007.99      3459.0376    1607.0532   0.0002495015 
  3968.42      3424.6444    1606.2752   0.0002519894 
  3910.06      3386.8997    1605.5471   0.0002557503 
  3913.48      3346.0442    1604.8692   0.0002555272 
  3867.15      3302.3753    1604.2416   0.0002585885 
  3749.64      3256.243     1603.6644   0.0002666923 
  3790.04      3208.0475    1603.1376   0.0002638495 
  3744.97      3158.232     1602.6613   0.0002670245 
  3743.05      3107.2751    1602.2355   0.0002671624 
  3653.55      3055.6804    1601.8603   0.0002737064 
  3567.41      3003.9653    1601.5357   0.0002803154 
  3474.32      2952.6491    1601.2616   0.0002878257 
  3396.39      2902.2432    1601.0382   0.0002944298 
  3413.09      2853.2401    1600.8653   0.0002929892 
  3240.45      2806.1055    1600.7427   0.0003085986 
  3236.54      2761.2706    1600.6705   0.0003089719 
  3154.51      2719.1273    1600.6486   0.0003170067 
  3095.36      2680.0227    1600.6766   0.0003230637 
  3066.66      2644.2573    1600.7548   0.000326088 
  3035         2612.0817    1600.883    0.0003294897 
  3020.19      2583.6963    1601.0608   0.0003311045 
  3027.52      2559.2508    1601.288    0.0003303034 
  3019.5       2538.8455    1601.5647   0.0003311804 
  3043.17      2522.5314    1601.8902   0.0003286039 
  3008.3       2510.2694    1602.2647   0.0003324133 
  3118.48      2502.1092    1602.6879   0.0003206685 
  3098.47      2497.9264    1603.1592   0.00032274 
  3115.55      2497.6039    1603.6787   0.0003209708 
  3134.02      2500.9908    1604.246    0.0003190792 
  3125.47      2507.9058    1604.8605   0.0003199519 
  3229.52      2518.1421    1605.5221   0.0003096432 
  3218.28      2531.4698    1606.2304   0.0003107248 
  3255.79      2547.6406    1606.985    0.0003071454 
  3271.72      2566.3912    1607.7854   0.0003056502 
  3262.73      2587.4481    1608.6314   0.0003064919 
  3244.41      2610.5312    1609.5225   0.0003082227 
  3264.9       2635.3585    1610.4581   0.0003062881 
  3359.23      2661.652     1611.4379   0.0002976879 
  3436.2       2689.141     1612.4613   0.0002910192 
  3428.4       2717.4344    1613.528    0.0002916817 
  3506.74      2746.558     1614.637    0.0002851655 
  3606.3       2776.1556    1615.7884   0.0002772923 
  3596.49      2806.0252    1616.9812   0.0002780493 
  3621.47      2835.9851    1618.2151   0.0002761305 
  3633.58      2865.8737    1619.4892   0.0002752105 
  3633.32      2895.5474    1620.8033   0.0002752306 
  3610.07      2924.879     1622.1564   0.0002770026 
  3627.68      2953.7553    1623.5481   0.0002756585 
  3653.4       2982.0776    1624.9779   0.0002737182 
  3623.07      3009.759     1626.4446   0.0002760085 
  3722.29      3036.7272    1627.9478   0.0002686525 
  3714.94      3062.9239    1629.487    0.0002691834 
  3768.05      3088.3061    1631.0616   0.0002653896 
  3841.31      3112.6338    1632.6703   0.0002603279 
  3921.85      3136.3172    1634.3127   0.0002549815 
  3877.21      3159.1453    1635.9881   0.000257917 
  3879.92      3181.1314    1637.6956   0.0002577373 
  3924.56      3202.2999    1639.4346   0.0002548057 
  3865.47      3222.6837    1641.2041   0.0002587008 
  3833.52      3242.3245    1643.0032   0.0002608571 
  3814.11      3261.272     1644.8314   0.0002621842 
  3862.82      3279.5841    1646.6876   0.0002588781 
  3893.05      3297.3296    1648.5714   0.0002568681 
  3876.29      3314.5878    1650.4813   0.0002579783 
  3884.59      3331.4508    1652.4169   0.0002574273 
  3918.89      3348.0226    1654.3769   0.0002551746 
  3987.78      3364.4183    1656.3609   0.0002507659 
  3883.7       3380.7599    1658.3677   0.0002574859 
  3900.8       3397.1694    1660.3964   0.0002563575 
  3885.53      3413.7778    1662.4462   0.0002573653 
  3832.73      3430.6958    1664.5159   0.0002609102 
  3802.56      3448.0257    1666.6049   0.0002629807 
  3755.24      3465.8512    1668.7119   0.0002662947 
  3723.34      3484.2343    1670.8362   0.0002685759 
  3689.56      3503.2127    1672.9769   0.0002710355 
  3734.78      3522.7981    1675.1327   0.0002677529 
  3725.69      3542.975     1677.3027   0.0002684069 
  3782.68      3563.6986    1679.4861   0.0002643628 
  3720.42      3584.8954    1681.6816   0.0002687873 
  3792.57      3606.461     1683.8884   0.000263673 
  3780.66      3628.2588    1686.1054   0.0002645038 
  3756.3       3650.1209    1688.3317   0.0002662191 
  3739.56      3671.8479    1690.5662   0.0002674106 
  3805.86      3693.2103    1692.8077   0.0002627523 
  3849.63      3713.9532    1695.0556   0.0002597651 
  3944.14      3733.8002    1697.3085   0.0002535406 
  3991.65      3752.4605    1699.5652   0.000250523 
  4062.98      3769.6354    1701.8248   0.0002461248 
  4177.83      3785.026     1704.0866   0.0002393582 
  4151.92      3798.3411    1706.3489   0.0002408524 
  4320.24      3809.3029    1708.6111   0.0002314689 
  4290.95      3817.6543    1710.872    0.0002330489 
  4257.22      3823.1651    1713.1308   0.0002348949 
  4274.94      3825.6372    1715.386    0.0002339209 
  4231.96      3824.9123    1717.6365   0.0002362972 
  4190.57      3820.8799    1719.8819   0.0002386311 
  4141.59      3813.4845    1722.1202   0.0002414531 
  4081.03      3802.5683    1724.3512   0.0002450357 
  4079.03      3788.552     1726.5735   0.0002451562 
  4078.4       3771.4331    1728.7856   0.0002451946 
  4076.16      3751.4646    1730.9871   0.000245329 
  4056.22      3728.9885    1733.1764   0.0002465346 
  4049.24      3704.4337    1735.3527   0.0002469594 
  3987.4       3678.3084    1737.5149   0.0002507905 
  3919.15      3651.19      1739.6624   0.0002551575 
  3827.41      3623.7106    1741.7935   0.0002612738 
  3790.96      3596.5424    1743.9074   0.000263786 
  3623.45      3570.3792    1746.0031   0.0002759801 
  3501.53      3545.9223    1748.0792   0.0002855897 
  3440.37      3523.8624    1750.1349   0.0002906661 
  3351.05      3504.8663    1752.1695   0.0002984135 
  3266.33      3489.5458    1754.182    0.0003061531 
  3205.04      3478.5128    1756.1707   0.0003120083 
  3130.77      3472.269     1758.1349   0.0003194101 
  3117.2       3471.2631    1760.0741   0.0003208006 
  3123.46      3475.8637    1761.9868   0.000320158 
  3107.55      3486.3553    1763.8721   0.000321797 
  3042.51      3502.9302    1765.7291   0.0003286766 
  3107.29      3525.6846    1767.5565   0.0003218247 
  3141.59      3554.6155    1769.3539   0.00031831 
  3186.56      3589.6184    1771.1203   0.0003138183 
  3306.88      3630.4851    1772.854    0.0003023996 
  3412.67      3676.9085    1774.5551   0.0002930253 
  3453.31      3728.4802    1776.2218   0.0002895779 
  3548.87      3784.699     1777.8537   0.0002817798 
  3617.33      3844.9732    1779.4498   0.0002764465 
  3744.85      3908.6293    1781.0094   0.0002670332 
  3721.58      3974.9219    1782.5313   0.0002687027 
  3789.02      4043.0438    1784.0147   0.0002639206 
  3889.05      4112.1408    1785.4589   0.0002571326 
  3995.45      4181.3259    1786.8628   0.0002502845 
  4057.26      4249.6966    1788.2259   0.0002464719 
  4278.19      4316.3545    1789.5469   0.0002337435 
  4422.65      4380.4235    1790.8256   0.0002261088 
  4629.15      4441.0674    1792.0614   0.0002160221 
  4902.25      4497.5071    1793.2526   0.0002039878 
  5023.77      4549.0351    1794.3992   0.000199054 
  5153.2       4595.0237    1795.4997   0.0001940541 
  5163.92      4634.9345    1796.5546   0.0001936514 
  5206.79      4668.3188    1797.562    0.0001920569 
  5217.51      4694.8023    1798.5216   0.0001916625 
  5207.54      4714.1536    1799.433    0.0001920292 
  5077.6       4726.1801    1800.2951   0.0001969433 
  5054.67      4730.7965    1801.1075   0.0001978369 
  5025.54      4728.0075    1801.8693   0.0001989833 
  4987.99      4717.9118    1802.5809   0.0002004816 
  4997.36      4700.6975    1803.24     0.0002001057 
  5027.16      4676.6498    1803.8468   0.0001989193 
  5027.41      4646.1407    1804.4012   0.0001989098 
  4977.64      4609.6273    1804.9024   0.0002008984 
  4967.98      4567.6403    1805.3493   0.000201289 
  4855.94      4520.7704    1805.7417   0.0002059332 
  4703.19      4469.6552    1806.0795   0.0002126217 
  4528.21      4414.9602    1806.3617   0.0002208377 
  4412.14      4357.2868    1806.5879   0.000226647 
  4203.31      4297.458     1806.7576   0.000237908 
  3999.94      4236.0534    1806.8703   0.0002500036 
  3855.07      4173.6972    1806.9262   0.0002593987 
  3810.59      4110.9732    1806.9239   0.0002624264 
  3717.71      4048.4181    1806.8638   0.000268983 
  3577.07      3986.5161    1806.7455   0.0002795585 
  3572.73      3925.6907    1806.568    0.0002798982 
  3539.76      3866.3081    1806.3312   0.0002825058 
  3541.7       3808.6707    1806.0343   0.0002823501 
  3467.8       3753.0213    1805.6785   0.0002883676 
  3479.16      3699.5391    1805.2623   0.0002874257 
  3414.81      3648.3475    1804.7852   0.0002928418 
  3383.98      3599.516     1804.2476   0.0002955099 
  3445.04      3552.9196    1803.6488   0.000290272 
  3473.15      3508.8275    1802.9885   0.0002879234 
  3495.74      3467.0359    1802.2671   0.0002860623 
  3535.17      3427.4569    1801.4841   0.0002828718 
  3547.4       3389.9765    1800.6389   0.0002818962 
  3489.74      3354.4627    1799.7309   0.0002865545 
  3522.35      3320.7686    1798.7607   0.0002839013 
  3542.71      3288.7353    1797.7285   0.0002822695 
  3450.37      3258.1945    1796.6336   0.0002898235 
  3466.58      3228.973     1795.4759   0.0002884694 
  3508.52      3200.8951    1794.2553   0.0002850201 
  3479.38      3173.7861    1792.9712   0.0002874072 
  3530.8       3147.4773    1791.6242   0.0002832223 
  3576.44      3121.8087    1790.214    0.0002796071 
  3554.98      3096.6331    1788.7405   0.000281296 
  3586.07      3071.7673    1787.2037   0.0002788568 
  3576.49      3047.2063    1785.6033   0.0002796043 
  3637.42      3022.8085    1783.9397   0.0002749204 
  3581.38      2998.5077    1782.2125   0.0002792223 
  3528.96      2974.2632    1780.4218   0.0002833701 
  3511.2       2950.0582    1778.5669   0.0002848027 
  3438.27      2925.9054    1776.6497   0.0002908436 
  3445.86      2901.8397    1774.668    0.0002902038 
  3450.89      2877.9276    1772.6227   0.0002897811 
  3371.12      2854.2635    1770.5136   0.0002966378 
  3281         2830.9736    1768.3423   0.0003047853 
  3325.46      2808.211     1766.1066   0.0003007103 
  3327         2786.1624    1763.8082   0.0003005716 
  3283.15      2765.0403    1761.446    0.0003045853 
  3285.47      2745.0677    1759.0209   0.0003043707 
  3221.2       2726.54      1756.5329   0.0003104435 
  3180.39      2709.7177    1753.9813   0.0003144274 
  3062.71      2694.8917    1751.367    0.0003265089 
  3111.5       2682.3575    1748.6898   0.0003213886 
  2997.27      2672.4112    1745.9495   0.0003336373 
  3067         2665.3449    1743.1472   0.0003260515 
  2944.22      2661.4388    1740.2829   0.0003396481 
  2859.34      2660.9565    1737.355    0.000349731 
  2838.22      2664.1459    1734.366    0.0003523328 
  2855.65      2671.2269    1731.3142   0.0003501827 
  2786.32      2682.3959    1728.2016   0.0003588964 
  2856.1       2697.8144    1725.0259   0.0003501277 
  2807.95      2717.6148    1721.7895   0.0003561316 
  2777.46      2741.667     1718.4921   0.0003600414 
  2860.75      2770.4741    1715.1329   0.0003495597 
  2915.08      2803.8265    1711.7127   0.0003430435 
  2958.33      2841.6975    1708.232    0.000338029 
  3039.91      2884.0165    1704.6915   0.0003289569 
  3016.38      2930.6665    1701.0903   0.000331523 
  3170.8       2981.4878    1697.4289   0.0003153785 
  3209.03      3036.2745    1693.7077   0.0003116207 
  3243.96      3094.7772    1689.9272   0.000308266 
  3385.46      3156.7029    1686.0877   0.0002953809 
  3372.24      3221.7164    1682.1884   0.0002965387 
  3395.62      3289.4467    1678.231    0.0002944975 
  3472.85      3359.4866    1674.2151   0.0002879479 
  3554.37      3431.4007    1670.141    0.0002813442 
  3612.94      3504.7049    1666.0097   0.0002767823 
  3814.83      3578.9724    1661.821    0.000262135 
  3851.42      3653.6907    1657.5751   0.0002596446 
  4003.62      3728.3695    1653.273    0.0002497737 
  4110.4       3802.5182    1648.9141   0.0002432853 
  4213.66      3875.6554    1644.4994   0.0002373234 
  4304.92      3947.3095    1640.0299   0.0002322923 
  4413.75      4017.0202    1635.5047   0.0002265644 
  4387.05      4084.344     1630.9253   0.0002279437 
  4376.43      4148.8519    1626.2919   0.0002284967 
  4421.47      4210.1319    1621.6056   0.0002261687 
  4458.09      4267.7903    1616.8657   0.0002243115 
  4418.65      4321.4563    1612.0739   0.000226313 
  4527.25      4370.7845    1607.2301   0.0002208843 
  4652.43      4415.4599    1602.3364   0.0002149416 
  4657.09      4455.2       1597.3911   0.0002147262 
  4822.47      4489.7641    1592.3966   0.0002073627 
  4859.99      4518.9502    1587.3528   0.0002057619 
  4802.33      4542.6011    1582.2608   0.0002082325 
  4878.47      4560.6011    1577.1219   0.000204982 
  4785.2       4572.8747    1571.9355   0.0002089779 
  4758.68      4579.39      1566.7039   0.0002101422 
  4772.77      4580.1524    1561.4283   0.0002095222 
  4731.14      4575.2039    1556.108    0.0002113654 
  4719.51      4564.631     1550.7458   0.0002118863 
  4699.5       4548.5578    1545.3414   0.0002127886 
  4750.42      4527.1541    1539.8961   0.0002105076 
  4738.03      4500.6356    1534.4124   0.0002110585 
  4725.98      4469.2617    1528.8895   0.0002115967 
  4717.31      4433.2828    1523.331    0.0002119851 
  4641.36      4393.156     1517.737    0.0002154543 
  4660.14      4349.2011    1512.108    0.0002145859 
  4653.43      4301.8249    1506.4487   0.0002148956 
  4426.67      4251.4425    1500.7567   0.0002259036 
  4421.72      4198.481     1495.0364   0.0002261564 
  4331.96      4143.3619    1489.2886   0.0002308419 
  4254.33      4086.4964    1483.5155   0.0002350548 
  4163.34      4028.2793    1477.719    0.0002401914 
  4158.15      3969.0828    1471.9009   0.000240491 
  4150.14      3909.2538    1466.0628   0.0002409563 
  4059.22      3849.112     1460.2071   0.0002463528 
  4113.14      3788.9486    1454.3373   0.000243123 
  4025.13      3729.0206    1448.4538   0.0002484393 
  3995.72      3669.3532    1442.5614   0.0002502678 
  3891.39      3610.5491    1436.6611   0.0002569776 
  3859.17      3552.5686    1430.756    0.0002591232 
  3814.81      3495.5465    1424.8491   0.0002621358 
  3819.81      3439.5906    1418.943    0.0002617932 
  3783.79      3384.7867    1413.0416   0.0002642854 
  3707.75      3331.1984    1407.1468   0.0002697053 
  3822.66      3278.8786    1401.2641   0.0002615976 
  3787.17      3227.8633    1395.3937   0.0002640493 
  3739.96      3178.1879    1389.5424   0.0002673826 
  3770.83      3129.8796    1383.713    0.0002651935 
  3744.71      3082.9654    1377.9098   0.0002670437 
  3716.96      3037.4704    1372.1352   0.0002690369 
  3637.34      2993.4245    1366.3948   0.0002749259 
  3525.49      2950.8434    1360.6921   0.0002836479 
  3509.53      2909.7936    1355.0329   0.0002849383 
  3444.56      2870.3009    1349.4203   0.0002903126 
  3362.24      2832.4168    1343.8608   0.000297421 
  3327.87      2796.2001    1338.3584   0.0003004924 
  3218.78      2761.7227    1332.9193   0.0003106766 
  3214.28      2729.0642    1327.5466   0.0003111119 
  3172.12      2698.3192    1322.2471   0.0003152463 
  3104.97      2669.5951    1317.0301   0.000322065 
  3080.65      2642.9959    1311.8952   0.0003246069 
  3038.02      2618.641     1306.8526   0.0003291622 
  2972.99      2596.6439    1301.9076   0.0003363621 
  2980.94      2577.1159    1297.0663   0.0003354657 
  2999.79      2560.1599    1292.3355   0.0003333559 
  2948.83      2545.7421    1287.7215   0.0003391179 
  2844.53      2534.188     1283.2333   0.0003515511 
  2925.85      2525.427     1278.8757   0.0003417814 
  2909.69      2519.4941    1274.6562   0.0003436798 
  2982.42      2516.4031    1270.5847   0.0003352974 
  2914.06      2516.1396    1266.6676   0.0003431643 
  2934.89      2518.6638    1262.9119   0.0003407273 
  2917.52      2523.913     1259.3276   0.0003427565 
  3006.96      2531.7942    1255.92     0.0003325625 
  3004.35      2542.1966    1252.7006   0.0003328501 
  2993.92      2554.9811    1249.6759   0.0003340093 
  3073.16      2569.9918    1246.8558   0.0003253978 
  3079.29      2587.0535    1244.249    0.0003247508 
  3081.48      2605.9758    1241.8647   0.0003245192 
  3199.46      2626.4388    1239.7125   0.0003125524 
  3226.97      2648.4594    1237.8004   0.0003098885 
  3151.58      2671.6971    1236.1391   0.0003173016 
  3229.46      2695.9162    1234.7364   0.0003096486 
  3251.95      2720.8759    1233.6043   0.0003075075 
  3277.65      2746.3226    1232.751    0.0003050973 
  3261.73      2771.996     1232.1869   0.0003065853 
  3268.76      2797.627     1231.9218   0.0003059261 
  3295.08      2822.9376    1231.9654   0.0003034826 
  3348.64      2847.6438    1232.3274   0.000298628 
  3454.66      2871.4589    1233.0192   0.0002894646 
  3470.24      2894.0906    1234.0494   0.0002881639 
  3465.52      2915.2476    1235.4274   0.0002885567 
  3515.8       2934.6446    1237.165    0.0002844301 
  3528.21      2951.9348    1239.2701   0.0002834302 
  3510.46      2966.974     1241.7527   0.0002848633 
  3489.49      2979.4399    1244.6241   0.0002865749 
  3582.67      2989.0874    1247.8916   0.0002791215 
  3555.8       2995.6948    1251.5649   0.00028123 
  3501.1       2999.0658    1255.6528   0.0002856245 
  3524.51      2999.0373    1260.1653   0.0002837272 
  3536.43      2995.4812    1265.1094   0.000282771 
  3629.44      2988.3137    1270.4931   0.000275524 
  3520.59      2977.4984    1276.3239   0.0002840429 
  3568.95      2963.0524    1282.6105   0.0002801944 
  3512.94      2945.0386    1289.3566   0.0002846624 
  3522.39      2923.5775    1296.5711   0.0002838984 
  3521.41      2898.8305    1304.2566   0.0002839769 
  3417.41      2870.818     1312.4222   0.0002926184 
  3282.43      2840.1668    1321.0699   0.0003046523 
  3158.48      2806.9575    1330.2008   0.0003166086 
  3079.84      2771.4946    1339.8226   0.0003246923 
  3070.05      2734.0913    1349.9328   0.000325728 
  2908.39      2695.078     1360.5314   0.0003438327 
  2814.68      2654.7946    1371.6195   0.0003552796 
  2814.87      2613.5855    1383.1976   0.0003552568 
  2730.83      2571.7925    1395.262    0.0003661897 
  2678.91      2529.748     1407.8029   0.0003732874 
  2648.1       2487.7885    1420.8206   0.0003776291 
  2740.3       2446.2324    1434.3073   0.0003649232 
  2615.13      2405.3805    1448.2509   0.0003823908 
  2580.32      2365.523     1462.6456   0.0003875496 
  2613.52      2326.9184    1477.4731   0.0003826257 
  2546.51      2289.8107    1492.7237   0.0003926936 
  2531.34      2254.4129    1508.3802   0.0003950481 
  2556.93      2220.9085    1524.4225   0.0003910939 
  2505.34      0            0           0.0003991486 


# start Validation Reply Form
_vrf_GEOM006_ALERT_1_A
;
PROBLEM: _geom_angle_atom_site_label_2 is missing
RESPONSE: the latest version of GSAS-II does not export bond angles for CIF export
;

_vrf_GEOM007_ALERT_1_A 
;
PROBLEM: _geom_angle_atom_site_label_3 is missing
RESPONSE: the latest version of GSAS-II does not export bond angles for CIF export
;

_vrf_GEOM008_ALERT_1_A
;
PROBLEM: _geom_angle is missing
RESPONSE: the latest version of GSAS-II does not export bond angles for CIF export
;

_vrf_PLAT701_ALERT_1_A
;
PROBLEM: Bond    Calc    4.502(5), Rep    2.112(4), Dev..     478.00 Sigma 
RESPONSE: Bond angles are reported correctly.  checkCIF expects symmetry for each
atomic position, howver, GSAS-II does not export these values to the CIF.  CheckCIF
assigns a site symmetry for each atom and calculates based on those guesses, which
differ than our reported values.
;


#--eof--eof--eof--eof--eof--eof--eof--eof--eof--eof--eof--eof--eof--eof--eof--#


data_CZS-Na
_pd_block_id
   2019-10-21T12:20|CZS-NaMaterial|celestianaaron|Synchrotron
_audit_creation_method  "created in GSAS-II"
_audit_creation_date  2019-10-21T12:20
_audit_author_name  "celestian, aaron"
_audit_update_record
   "2019-10-21T12:20  Initial software-generated CIF"
# GSAS-II edited template follows Publication_Template
#=============================================================================
# this information describes the project, paper etc. for the CIF             #
# Acta Cryst. Section C papers and editorial correspondence is generated     #
# from the information in this section                                       #
#                                                                            #
#   (from)   CIF submission form for Rietveld refinements (Acta Cryst. C)    #
#                                                 Version 14 December 1998   #
#=============================================================================


# phase info for CZS-Na follows
_pd_phase_name  CZS-Na
_cell_length_a  12.74158(12)
_cell_length_b  12.74158(12)
_cell_length_c  12.74158(12)
_cell_angle_alpha  90
_cell_angle_beta   90
_cell_angle_gamma  90
_cell_volume  2068.57(6)
_exptl_crystal_density_diffrn  2.6630
_symmetry_cell_setting  cubic
_symmetry_space_group_name_H-M  "P a -3"
loop_
    _space_group_symop_id
    _space_group_symop_operation_xyz
     1  x,y,z
     2  z,x,y
     3  y,z,x
     4  1/2+x,y,1/2-z
     5  1/2-z,1/2+x,y
     6  y,1/2-z,1/2+x
     7  -z,1/2+x,1/2-y
     8  1/2-y,-z,1/2+x
     9  1/2+y,1/2-z,-x
    10  -x,1/2+y,1/2-z
    11  1/2-z,-x,1/2+y
    12  1/2+x,1/2-y,-z
    13  -x,-y,-z
    14  -z,-x,-y
    15  -y,-z,-x
    16  1/2-x,-y,1/2+z
    17  1/2+z,1/2-x,-y
    18  -y,1/2+z,1/2-x
    19  z,1/2-x,1/2+y
    20  1/2+y,z,1/2-x
    21  1/2-y,1/2+z,x
    22  x,1/2-y,1/2+z
    23  1/2+z,x,1/2-y
    24  1/2-x,1/2+y,z

# ATOMIC COORDINATES AND DISPLACEMENT PARAMETERS
loop_ 
   _atom_site_label
   _atom_site_type_symbol
   _atom_site_fract_x
   _atom_site_fract_y
   _atom_site_fract_z
   _atom_site_occupancy
   _atom_site_adp_type
   _atom_site_U_iso_or_equiv
   _atom_site_symmetry_multiplicity
Zr     Zr   0.20004     0.20004     0.20004     1.000      Uiso 0.009      8   
Si     Si   0.17617     0.46535     0.15170     1.000      Uiso 0.010      24  
Na     Na   0.21779     0.41657     0.42754     0.708      Uiso 0.093      24  
Ow2    O    0.04056     0.42537     0.39691     0.6332(31) Uiso 0.156      24  
O1     O    0.18460     0.36167     0.22460     1.000      Uiso 0.007      24  
O2     O    0.27194     0.54142     0.16764     1.000      Uiso 0.012      24  
O3     O    0.17510     0.43383     0.02586     1.000      Uiso 0.016      24  
Ow1    O    0.37838     0.37838     0.37838     1.000      Uiso 0.083      8   

   

loop_  _atom_type_symbol _atom_type_number_in_cell
  Na   16.986
  O    95.198
  Si   24
  Zr   8

# MOLECULAR GEOMETRY
loop_
   _geom_bond_atom_site_label_1
   _geom_bond_atom_site_label_2
   _geom_bond_distance

  Zr     O1     2.092(4)                      
  Zr     O1     2.092(4)                      
  Zr     O1     2.092(4)                      
  Zr     O2     2.093(4)                     
  Zr     O2     2.093(4)                     
  Zr     O2     2.093(5)                     
  Si     O1     1.616(5)                            
  Si     O2     1.618(5)                            
  Si     O3     1.584(7)                            
  Si     O3     1.692(7)                     
                      

# Note that Z affects _cell_formula_sum and _weight
_cell_formula_units_Z  8
_chemical_formula_sum  "Na2.123 O11.9 Si3 Zr"
_chemical_formula_weight  414.68
_pd_proc_ls_pref_orient_corr
   "March-Dollase correction coef. = 1.000 axis = [0, 0, 1]"
_pd_proc_ls_profile_function
;
Finger-Cox-Jephcoat function parameters U, V, W, X, Y, SH/L:
  peak variance(Gauss) = Utan(Th)^2^+Vtan(Th)+W:
  peak HW(Lorentz) = X/cos(Th)+Ytan(Th); SH/L = S/L+H/L
  U, V, W in (centideg)^2^, X & Y in centideg
    661.425, -142.406, 22.726, -0.143, 25.149, 0.005, 
  Crystallite size in microns with "isotropic" model:
  parameters: Size, G/L mix
    1.000, 1.000, 
  Microstrain, "isotropic" model (10^6^ * delta Q/Q)
    parameters: Mustrain, G/L mix
    1000.000, 1.000, 

;
# GSAS-II edited template follows Instrument_Template
#==============================================================================
# 9. INSTRUMENT CHARACTERIZATION

_exptl_special_details
; ?
;

# if regions of the data are excluded, the reason(s) are supplied here:
_pd_proc_info_excluded_regions
; ?
;

# The following item is used to identify the equipment used to record 
# the powder pattern when the diffractogram was measured at a laboratory 
# other than the authors' home institution, e.g. when neutron or synchrotron
# radiation is used.

_pd_instr_location
; ?
;
_pd_calibration_special_details           # description of the method used
                                          # to calibrate the instrument
; ?
;

_diffrn_source                    synchrotron        
_diffrn_source_target             ?
_diffrn_source_type               'APS 17-BM'
_diffrn_measurement_device_type   ?       
_diffrn_detector                  ?       
_diffrn_detector_type             ?       # make or model of detector

_pd_meas_scan_method              ?       # options are 'step', 'cont',
                                          # 'tof', 'fixed' or
                                          # 'disp' (= dispersive)
_pd_meas_special_details
;  ?
;

# The following two items identify the program(s) used (if appropriate).
_computing_data_collection        ?        
_computing_data_reduction         ?                   

# Describe any processing performed on the data, prior to refinement.
# For example: a manual Lp correction or a precomputed absorption correction
_pd_proc_info_data_reduction      ?

# The following item is used for angular dispersive measurements only.

_diffrn_radiation_monochromator   ?        

# The following items are used to define the size of the instrument.
# Not all distances are appropriate for all instrument types.

_pd_instr_dist_src/mono           ?
_pd_instr_dist_mono/spec          ?
_pd_instr_dist_src/spec           ?
_pd_instr_dist_spec/anal          ?
_pd_instr_dist_anal/detc          ?
_pd_instr_dist_spec/detc          ?

# 10. Specimen size and mounting information

# The next three fields give the specimen dimensions in mm.  The equatorial 
# plane contains the incident and diffracted beam.

_pd_spec_size_axial               ?       # perpendicular to 
                                          # equatorial plane

_pd_spec_size_equat               ?       # parallel to 
                                          # scattering vector 
                                          # in transmission

_pd_spec_size_thick               ?       # parallel to 
                                          # scattering vector 
                                          # in reflection

_pd_spec_mounting                         # This field should be
                                          # used to give details of the 
                                          # container.
; ?
;

_pd_spec_mount_mode               ?       # options are 'reflection' 
                                          # or 'transmission'
    
_pd_spec_shape                    ?       # options are 'cylinder' 
                                          # 'flat_sheet' or 'irregular'


_diffrn_radiation_wavelength  0.72768
_refine_ls_R_F_factor        0.03529
_refine_ls_R_Fsqd_factor     0.04163
_pd_proc_ls_prof_R_factor     0.04913
_pd_proc_ls_prof_wR_factor    0.06201
_gsas_proc_ls_prof_R_B_factor   0.04678
_gsas_proc_ls_prof_wR_B_factor  0.05668
_pd_proc_ls_prof_wR_expected  0.00667
_diffrn_radiation_probe  x-ray
_diffrn_radiation_polarisn_ratio  0.9500
_pd_proc_ls_background_function
;
Background function: "chebyschev" function with 30 terms:
    9314.652, 5069.899, 9749.008, -798562.138, 11251.805, 1.3088763771e7, 
    54782.770, -1.01662252028e8, 4.931950110e6, 4.27231021080e8, 
    -3.8715120002e7, -1.047209100153e9, 1.11028550809e8, 1.544769564947e9, 
    -1.53135332111e8, -1.352177406490e9, 1.02912254018e8, 6.47416135125e8, 
    -2.7034446010e7, -1.30699122852e8, 15617.539, 9172.825, -35024.555, 
    19177.104, -64379.449, 18552.399, -41325.974, 4678.193, 60776.306, 
    -21587.376, 
;
_diffrn_ambient_temperature  300
_diffrn_ambient_pressure  100
_cell_measurement_temperature 300

# STRUCTURE FACTOR TABLE
loop_
   _refln_index_h
   _refln_index_k
   _refln_index_l
   _refln_F_squared_meas
   _refln_F_squared_calc
   _refln_phase_calc
   _refln_d_spacing
   _gsas_i100_meas
  14   6    4    4530.3011  3765.8729  -180.0  7.35635  7.70   
  2    0    0    55046.8633 55952.1360 -180.0  6.37079  52.59  
  2    1    0    47480.8141 46144.4987 -180.0  5.69821  72.49  
  2    1    1    1248.2760  1015.4813  0.0     5.20173  3.17   
  2    2    0    10956.6308 9049.4673  0.0     4.50483  10.42  
  2    2    1    196.5205   39.1239    180.0   4.24719  0.33   
  3    1    1    6533.9026  5838.5782  0.0     3.84173  9.00   
  2    2    2    14292.6323 15043.8634 180.0   3.67818  6.01   
  3    0    2    5098.4959  5207.6069  -0.0    3.53388  2.96   
  3    1    2    30881.9973 30423.8959 0.0     3.40533  33.30  
  3    2    1    2693.2440  2653.2928  0.0     3.40533  2.90   
  4    0    0    806.8861   1037.1948  -0.0    3.18539  0.19   
  3    2    2    1632.8669  1628.7596  180.0   3.09029  1.44   
  4    1    0    226091.6879 225522.9700 0.0     3.09029  100.00 
  4    1    1    353.2565   419.3074   0.0     3.00322  0.29   
  3    3    1    1597.7605  1812.3630  -0.0    2.92312  1.26   
  4    0    2    21671.1292 21230.4012 180.0   2.84910  8.12   
  4    2    0    1249.3962  1223.9871  -180.0  2.84910  0.47   
  4    1    2    12220.4543 12070.7036 180.0   2.78044  8.71   
  4    2    1    26618.9451 26292.7549 -180.0  2.78044  18.97  
  3    3    2    5088.5454  4875.1326  -0.0    2.71651  3.46   
  4    2    2    5224.3002  6008.5150  -0.0    2.60086  3.24   
  4    3    0    1517.3139  1228.0487  0.0     2.54832  0.45   
  4    1    3    283.5562   311.4494   180.0   2.49883  0.16   
  4    3    1    25237.6615 27720.2627 -180.0  2.49883  14.43  
  3    3    3    24545.4798 25290.7941 -180.0  2.45212  4.50   
  5    1    1    1366.2535  1407.7393  180.0   2.45212  0.75   
  4    2    3    3163.0677  2847.3153  -0.0    2.36605  1.62   
  4    3    2    362.9211   326.6926   -0.0    2.36605  0.19   
  5    0    2    782.0310   703.9649   0.0     2.36605  0.20   
  5    1    2    4822.8838  4375.1301  -180.0  2.32628  2.38   
  5    2    1    6469.2733  5868.6695  -180.0  2.32628  3.19   
  4    4    0    3971.5635  2602.5108  180.0   2.25241  0.92   
  4    4    1    5904.2099  4239.5173  -0.0    2.21802  2.64   
  5    2    2    3124.9041  2243.8371  -180.0  2.21802  1.40   
  4    3    3    409.1227   118.1835   180.0   2.18516  0.18   
  5    1    3    2455.8788  1449.1077  -180.0  2.15372  1.03   
  5    3    1    1019.9406  601.8228   -180.0  2.15372  0.43   
  4    4    2    164.1138   153.9897   -0.0    2.12360  0.07   
  6    0    0    35646.4941 33447.4791 0.0     2.12360  3.63   
  6    1    0    86495.3429 80669.1751 180.0   2.09470  17.14  
  5    2    3    1461.1012  1235.2340  0.0     2.06696  0.56   
  5    3    2    1858.3541  1571.0768  0.0     2.06696  0.72   
  6    1    1    3.2793     2.7723     -0.0    2.06696  0.00   
  6    0    2    1101.8675  1033.0587  -0.0    2.01462  0.20   
  6    2    0    16001.8860 15002.6107 -180.0  2.01462  2.92   
  4    4    3    509.3179   509.0220   180.0   1.98990  0.18   
  5    0    4    10349.2231 10343.2104 -0.0    1.98990  1.84   
  6    1    2    38805.5778 38783.0342 -0.0    1.98990  13.81  
  6    2    1    156.1300   156.0393   180.0   1.98990  0.06   
  5    1    4    53446.7741 54354.1533 -0.0    1.96607  18.55  
  5    4    1    4397.0403  4471.6897  180.0   1.96607  1.53   
  5    3    3    7756.7618  8973.6805  0.0     1.94307  2.63   
  6    2    2    896.6238   1167.3284  0.0     1.92087  0.30   
  5    2    4    897.6017   953.9827   0.0     1.89940  0.29   
  5    4    2    7106.3293  7552.6987  0.0     1.89940  2.29   
  6    3    0    3601.9567  3828.2062  0.0     1.89940  0.58   
  6    1    3    4265.7022  4390.1212  -0.0    1.87864  1.34   
  6    3    1    20385.5361 20980.1272 -0.0    1.87864  6.43   
  4    4    4    58.6082    84.6408    0.0     1.83909  0.01   
  6    2    3    72.8611    72.2623    180.0   1.82023  0.02   
  6    3    2    17672.9867 17527.7342 180.0   1.82023  5.21   
  5    3    4    2950.5926  3071.3420  180.0   1.80193  0.85   
  5    4    3    4418.2133  4599.0233  0.0     1.80193  1.28   
  5    5    1    426.5796   406.2792   0.0     1.78418  0.12   
  7    1    1    7947.6274  7569.4084  -180.0  1.78418  2.25   
  6    0    4    7772.5935  8555.8944  0.0     1.76694  1.08   
  6    4    0    56.0219    61.6677    -0.0    1.76694  0.01   
  6    1    4    1516.7222  1484.9245  -180.0  1.75019  0.41   
  6    4    1    12876.4956 12606.5438 0.0     1.75019  3.49   
  7    0    2    41248.8528 40384.0843 180.0   1.75019  5.59   
  5    5    2    12305.4715 12612.5061 -180.0  1.73391  3.27   
  6    3    3    7769.6895  7963.5519  -180.0  1.73391  2.07   
  7    1    2    11317.5150 11599.8993 -0.0    1.73391  3.01   
  7    2    1    568.6620   582.8508   0.0     1.73391  0.15   
  6    2    4    7469.5026  7939.4929  -180.0  1.70267  1.91   
  6    4    2    74.0664    78.7267    0.0     1.70267  0.02   
  5    4    4    399.4089   416.5841   -180.0  1.68766  0.10   
  7    2    2    521.8514   544.2919   0.0     1.68766  0.13   
  5    5    3    16580.1820 16546.6790 -180.0  1.65881  4.01   
  7    1    3    326.2776   325.6183   0.0     1.65881  0.08   
  7    3    1    10418.9359 10397.8829 0.0     1.65881  2.52   
  6    3    4    1679.8214  1829.8665  0.0     1.63139  0.39   
  6    4    3    1340.4445  1460.1758  -0.0    1.63139  0.31   
  6    5    0    4301.2644  4685.4623  180.0   1.63139  0.50   
  6    1    5    420.3833   424.8846   180.0   1.61818  0.10   
  6    5    1    48880.9452 49404.3455 180.0   1.61818  11.21  
  7    2    3    12154.0613 12284.2034 -0.0    1.61818  2.79   
  7    3    2    11049.8705 11168.1887 -180.0  1.61818  2.53   
  8    0    0    66827.3936 70023.0299 -180.0  1.59270  3.70   
  6    2    5    5213.3425  5156.9552  -180.0  1.58040  1.14   
  6    5    2    63.5134    62.8264    -180.0  1.58040  0.01   
  7    0    4    43777.6943 43304.1940 0.0     1.58040  4.77   
  8    1    0    2223.8556  2199.8024  -0.0    1.58040  0.24   
  5    5    4    3433.1566  3563.6348  -0.0    1.56838  0.74   
  7    1    4    13026.1243 13521.1866 180.0   1.56838  2.79   
  7    4    1    5679.8792  5895.7446  -0.0    1.56838  1.22   
  8    1    1    10686.4716 11092.6142 -0.0    1.56838  2.29   
  7    3    3    2229.3313  2372.9634  180.0   1.55663  0.47   
  6    4    4    351.8047   355.1451   -180.0  1.54514  0.07   
  8    0    2    22770.1374 22986.3444 -0.0    1.54514  2.36   
  8    2    0    1599.0158  1614.1988  0.0     1.54514  0.17   
  7    2    4    9963.8929  10104.4435 -180.0  1.53391  2.04   
  7    4    2    75.9611    77.0326    -180.0  1.53391  0.02   
  8    1    2    33891.0876 34369.1574 180.0   1.53391  6.92   
  8    2    1    1873.4350  1899.8618  0.0     1.53391  0.38   
  6    3    5    19.8457    18.4713    0.0     1.52291  0.00   
  6    5    3    8839.6633  8227.5020  -0.0    1.52291  1.78   
  6    6    0    5164.9003  5448.4400  -0.0    1.50161  0.50   
  8    2    2    4236.8146  4469.4045  180.0   1.50161  0.83   
  6    6    1    48.0538    59.1159    0.0     1.49129  0.01   
  8    3    0    2599.4412  3197.8373  -180.0  1.49129  0.25   
  7    3    4    5553.6167  5476.2592  0.0     1.48118  1.05   
  7    4    3    27698.0391 27312.2265 -180.0  1.48118  5.24   
  8    1    3    2254.3401  2222.9388  180.0   1.48118  0.43   
  8    3    1    5773.4240  5693.0049  180.0   1.48118  1.09   
  5    5    5    56458.5222 58703.5857 -0.0    1.47127  3.51   
  7    1    5    2294.8817  2386.1372  -180.0  1.47127  0.43   
  7    5    1    3332.7019  3465.2262  180.0   1.47127  0.62   
  6    6    2    55.4351    77.6835    -180.0  1.46156  0.01   
  6    4    5    15.6882    18.0618    0.0     1.45204  0.00   
  6    5    4    896.3390   1031.9519  -0.0    1.45204  0.16   
  8    2    3    1728.3528  1989.8464  -180.0  1.45204  0.31   
  8    3    2    6277.1317  7226.8394  0.0     1.45204  1.14   
  7    2    5    6900.8048  7125.7685  -180.0  1.44270  1.23   
  7    5    2    48.5509    50.1336    -180.0  1.44270  0.01   
  8    0    4    3214.5948  4301.4005  -180.0  1.42455  0.28   
  8    4    0    2874.1191  3845.8153  180.0   1.42455  0.25   
  6    6    3    3878.4851  4104.6052  0.0     1.41573  0.66   
  7    4    4    1787.0745  1891.2630  -180.0  1.41573  0.31   
  8    1    4    4141.0282  4382.4549  -180.0  1.41573  0.71   
  8    4    1    21357.8992 22603.0891 -180.0  1.41573  3.66   
  8    3    3    8328.1951  9437.3455  -0.0    1.40707  1.41   
  7    3    5    17417.4534 19510.7642 -0.0    1.39857  2.91   
  7    5    3    4861.8626  5446.1839  0.0     1.39857  0.81   
  9    1    1    6433.6872  7206.9182  0.0     1.39857  1.07   
  8    2    4    3580.8350  4297.7965  -0.0    1.39022  0.59   
  8    4    2    46.5192    55.8334    -180.0  1.39022  0.01   
  7    0    6    9212.7374  10410.7650 180.0   1.38202  0.75   
  9    0    2    10486.4870 11850.1540 0.0     1.38202  0.85   
  6    5    5    2.9528     3.0002     -0.0    1.37396  0.00   
  7    1    6    36983.8961 37577.5076 -0.0    1.37396  5.94   
  7    6    1    218.6235   222.1325   -0.0    1.37396  0.04   
  9    1    2    26.1480    26.5677    -180.0  1.37396  0.00   
  9    2    1    472.2403   479.8200   -0.0    1.37396  0.08   
  6    6    4    385.5979   565.8188   0.0     1.35826  0.06   
  7    2    6    8429.1526  9342.1714  0.0     1.35060  1.30   
  7    6    2    2943.9781  3262.8604  180.0   1.35060  0.45   
  8    3    4    108.3777   120.1168   -180.0  1.35060  0.02   
  8    4    3    2984.7069  3308.0009  -0.0    1.35060  0.46   
  8    5    0    610.8848   677.0539   -180.0  1.35060  0.05   
  9    2    2    492.7910   546.1686   -180.0  1.35060  0.08   
  8    1    5    11557.6465 11668.1572 -180.0  1.34308  1.76   
  7    4    5    18367.6573 18543.2834 0.0     1.34308  2.80   
  7    5    4    1975.4608  1994.3496  180.0   1.34308  0.30   
  8    5    1    8680.2473  8763.2455  -0.0    1.34308  1.32   
  9    1    3    3823.3515  4390.0043  -180.0  1.33568  0.58   
  9    3    1    422.2111   484.7864   -0.0    1.33568  0.06   
  8    2    5    287.9914   286.2259   180.0   1.32124  0.04   
  8    5    2    1165.2635  1158.1202  -0.0    1.32124  0.17   
  7    3    6    11581.4304 10374.1629 180.0   1.31419  1.68   
  7    6    3    148.3772   132.9101   0.0     1.31419  0.02   
  9    2    3    1619.8676  1451.0099  -0.0    1.31419  0.24   
  9    3    2    35.8191    32.0853    -0.0    1.31419  0.01   
  8    4    4    1537.4798  1625.4991  0.0     1.30043  0.22   
  6    6    5    11748.4627 11885.3068 180.0   1.29371  1.65   
  9    0    4    3007.6410  3042.6735  -180.0  1.29371  0.21   
  8    3    5    12357.2301 12116.4381 0.0     1.28709  1.72   
  8    5    3    5771.6358  5659.1702  180.0   1.28709  0.80   
  9    1    4    2519.1380  2470.0504  -0.0    1.28709  0.35   
  9    4    1    9832.2645  9640.6741  180.0   1.28709  1.36   
  7    5    5    24121.1987 22198.4505 180.0   1.28058  3.31   
  7    7    1    2433.4539  2239.4786  -0.0    1.28058  0.33   
  9    3    3    2840.6923  2614.2552  180.0   1.28058  0.39   
  8    0    6    3284.7818  3283.6988  -180.0  1.27416  0.22   
  8    6    0    2290.5943  2289.8391  -180.0  1.27416  0.16   
  10   0    0    1548.4245  1547.9140  -0.0    1.27416  0.05   
  7    6    4    26000.3895 24677.2265 0.0     1.26783  3.49   
  8    1    6    10354.8871 9827.9258  0.0     1.26783  1.39   
  9    2    4    850.6180   807.3299   -0.0    1.26783  0.11   
  9    4    2    1670.1100  1585.1178  -0.0    1.26783  0.22   
  7    4    6    1.4111     1.3393     -180.0  1.26783  0.00   
  8    6    1    6391.9719  6066.6833  -0.0    1.26783  0.86   
  10   1    0    1416.4816  1344.3967  0.0     1.26783  0.10   
  7    7    2    2551.3318  2532.3044  0.0     1.26160  0.34   
  10   1    1    5160.5493  5122.0627  -180.0  1.26160  0.68   
  8    2    6    1872.2722  1773.5568  180.0   1.24941  0.24   
  8    6    2    10933.2913 10356.8344 0.0     1.24941  1.42   
  10   0    2    20345.6563 19272.9335 180.0   1.24941  1.32   
  10   2    0    2985.1357  2827.7446  180.0   1.24941  0.19   
  8    4    5    168.2884   153.7673   0.0     1.24345  0.02   
  8    5    4    2989.9996  2732.0017  0.0     1.24345  0.38   
  10   1    2    404.6708   369.7530   180.0   1.24345  0.05   
  10   2    1    57.1423    52.2117    -180.0  1.24345  0.01   
  9    3    4    392.9933   362.3067   -180.0  1.23757  0.05   
  9    4    3    2095.1268  1931.5306  0.0     1.23757  0.27   
  7    7    3    13867.1607 12642.7842 -180.0  1.23177  1.74   
  9    1    5    4858.3396  4429.3815  0.0     1.23177  0.61   
  9    5    1    325.2504   296.5330   0.0     1.23177  0.04   
  6    6    6    144.0397   133.5851   -180.0  1.22606  0.01   
  10   2    2    14751.9788 13681.2601 -0.0    1.22606  1.84   
  8    3    6    1011.9302  895.7380   -180.0  1.22042  0.12   
  8    6    3    10073.6661 8916.9841  180.0   1.22042  1.24   
  10   3    0    605.3205   535.8161   -0.0    1.22042  0.04   
  7    5    6    4553.3997  3654.3395  180.0   1.21486  0.55   
  7    6    5    3751.4960  3010.7702  -180.0  1.21486  0.46   
  9    2    5    812.8576   652.3604   0.0     1.21486  0.10   
  9    5    2    1935.6134  1553.4301  0.0     1.21486  0.24   
  10   1    3    549.4547   440.9659   180.0   1.21486  0.07   
  10   3    1    2800.3722  2247.4439  180.0   1.21486  0.34   
  9    4    4    8853.1451  7190.6476  180.0   1.19863  1.05   
  8    7    0    50.1838    40.7600    -180.0  1.19863  0.00   
  10   2    3    2744.1014  2228.7974  0.0     1.19863  0.32   
  10   3    2    1.8231     1.4807     -0.0    1.19863  0.00   
  7    7    4    10.3825    9.2105     0.0     1.19336  0.00   
  8    1    7    2989.4525  2652.0040  0.0     1.19336  0.35   
  8    5    5    11266.0277 9994.3221  -180.0  1.19336  1.32   
  8    7    1    3016.5377  2676.0319  -180.0  1.19336  0.35   
  9    3    5    2971.3119  2765.9093  180.0   1.18816  0.34   
  9    5    3    2910.0216  2708.8559  180.0   1.18816  0.34   
  8    4    6    1297.5721  1239.8364  -180.0  1.18303  0.15   
  8    6    4    19.0586    18.2106    -0.0    1.18303  0.00   
  10   0    4    287.6420   274.8433   0.0     1.18303  0.02   
  10   4    0    2359.3771  2254.3962  -0.0    1.18303  0.14   
  8    2    7    415.6083   384.2092   0.0     1.17796  0.05   
  8    7    2    8093.4493  7481.9912  180.0   1.17796  0.92   
  9    0    6    24471.1792 22622.3880 0.0     1.17796  1.39   
  10   1    4    506.3611   468.1057   0.0     1.17796  0.06   
  10   4    1    8972.1612  8294.3162  -0.0    1.17796  1.02   
  9    1    6    2732.5719  2499.2975  180.0   1.17296  0.31   
  9    6    1    2224.9260  2034.9882  0.0     1.17296  0.25   
  10   3    3    2.4698     2.2590     -0.0    1.17296  0.00   
  10   2    4    72.8553    72.2602    -180.0  1.16314  0.01   
  10   4    2    743.3725   737.3014   180.0   1.16314  0.08   
  7    6    6    13.0875    12.1970    180.0   1.15833  0.00   
  9    2    6    13576.2288 12652.4440 180.0   1.15833  1.48   
  9    6    2    1462.2084  1362.7135  0.0     1.15833  0.16   
  8    3    7    500.9886   469.9549   -180.0  1.15357  0.05   
  9    4    5    12345.8811 11581.1179 180.0   1.15357  1.34   
  9    5    4    1567.9345  1470.8091  -0.0    1.15357  0.17   
  8    7    3    2786.0694  2613.4869  -0.0    1.15357  0.30   
  7    7    5    12430.2763 12623.8490 -0.0    1.14887  1.33   
  11   1    1    325.6288   330.6997   180.0   1.14887  0.03   
  8    5    6    3576.2625  3875.3648  -180.0  1.13964  0.38   
  8    6    5    3602.3057  3903.5862  -0.0    1.13964  0.38   
  10   3    4    424.5506   460.0580   180.0   1.13964  0.04   
  10   4    3    7681.5360  8323.9842  -180.0  1.13964  0.81   
  10   5    0    49.0155    53.1150    0.0     1.13964  0.00   
  11   0    2    3244.0295  3515.3451  180.0   1.13964  0.17   
  11   1    2    9745.8703  10536.6129 -180.0  1.13511  1.02   
  11   2    1    4518.8078  4885.4463  -180.0  1.13511  0.47   
  9    3    6    483.4893   522.7178   -0.0    1.13511  0.05   
  9    6    3    7487.4483  8094.9507  -180.0  1.13511  0.78   
  10   1    5    2043.4486  2209.2460  0.0     1.13511  0.21   
  10   5    1    1434.3719  1550.7513  180.0   1.13511  0.15   
  8    8    0    5553.7363  6590.6671  0.0     1.12621  0.28   
  8    4    7    4245.5972  4856.1193  -180.0  1.12183  0.43   
  8    7    4    739.1569   845.4485   -180.0  1.12183  0.08   
  8    8    1    5209.9292  5959.1233  180.0   1.12183  0.53   
  10   2    5    885.2820   1012.5866  0.0     1.12183  0.09   
  10   5    2    2411.3302  2758.0823  -0.0    1.12183  0.24   
  11   2    2    9231.6544  10559.1770 0.0     1.12183  0.94   
  9    5    5    2948.7042  3391.0333  -0.0    1.11324  0.29   
  11   1    3    286.1513   329.0762   0.0     1.11324  0.03   
  11   3    1    7946.5604  9138.6083  180.0   1.11324  0.79   
  9    1    7    692.3951   796.2600   -0.0    1.11324  0.07   
  9    7    1    5.2401     6.0262     0.0     1.11324  0.00   
  8    8    2    3623.0495  4338.7011  -180.0  1.10901  0.36   
  10   4    4    147.8242   177.0235   0.0     1.10901  0.01   
  9    4    6    213.4610   260.0006   -0.0    1.10483  0.02   
  9    6    4    351.3725   427.9801   -0.0    1.10483  0.03   
  7    7    6    12950.9297 14539.7182 0.0     1.10070  1.26   
  9    2    7    3191.0087  3582.4739  -180.0  1.10070  0.31   
  9    7    2    3.7575     4.2184     -180.0  1.10070  0.00   
  10   3    5    6003.3947  6739.8766  -0.0    1.10070  0.58   
  10   5    3    331.9991   372.7279   180.0   1.10070  0.03   
  11   2    3    4263.6462  4786.6997  0.0     1.10070  0.41   
  11   3    2    81.0958    91.0445    0.0     1.10070  0.01   
  8    6    6    500.4416   632.4554   180.0   1.09258  0.05   
  10   0    6    112.6746   142.3976   -180.0  1.09258  0.01   
  10   6    0    638.2800   806.6547   -180.0  1.09258  0.03   
  8    8    3    30.7661    32.9381    0.0     1.08859  0.00   
  10   1    6    2808.8309  3007.1301  0.0     1.08859  0.27   
  10   6    1    12590.5333 13479.4051 180.0   1.08859  1.19   
  11   0    4    14834.5751 15881.8725 -0.0    1.08859  0.70   
  8    5    7    316.3269   347.1419   0.0     1.08464  0.03   
  8    7    5    335.0141   367.6495   -180.0  1.08464  0.03   
  11   1    4    2723.6708  2988.9966  0.0     1.08464  0.26   
  11   4    1    2314.8070  2540.3036  0.0     1.08464  0.22   
  11   3    3    6202.0225  7158.8277  0.0     1.08073  0.58   
  9    3    7    4490.9933  5183.8326  0.0     1.08073  0.42   
  9    7    3    6.6149     7.6354     -0.0    1.08073  0.00   
  10   2    6    455.3445   539.3598   -180.0  1.07686  0.04   
  10   6    2    1878.8077  2225.4656  -180.0  1.07686  0.17   
  10   4    5    1932.7067  2143.1842  180.0   1.07303  0.18   
  10   5    4    53.1084    58.8920    -180.0  1.07303  0.00   
  11   2    4    13827.4339 15333.2819 180.0   1.07303  1.27   
  11   4    2    279.0821   309.4750   0.0     1.07303  0.03   
  9    5    6    288.9717   298.9707   0.0     1.06925  0.03   
  9    6    5    17282.9306 17880.9535 -0.0    1.06925  1.57   
  8    8    4    382.6531   450.3215   -0.0    1.06180  0.03   
  12   0    0    7611.4109  8957.4139  180.0   1.06180  0.17   
  9    0    8    1631.2300  1721.6460  -180.0  1.05813  0.07   
  10   3    6    160.3740   169.2633   -0.0    1.05813  0.01   
  10   6    3    7828.1390  8262.0378  -0.0    1.05813  0.69   
  12   1    0    2850.1512  3008.1296  -180.0  1.05813  0.13   
  11   3    4    493.2448   504.8213   -180.0  1.05450  0.04   
  11   4    3    8512.2519  8712.0357  -180.0  1.05450  0.75   
  9    1    8    11.0655    11.3252    -0.0    1.05450  0.00   
  9    4    7    5420.5292  5547.7496  0.0     1.05450  0.48   
  9    7    4    99.3786    101.7110   -180.0  1.05450  0.01   
  9    8    1    317.6671   325.1227   180.0   1.05450  0.03   
  12   1    1    735.1433   752.3972   -0.0    1.05450  0.06   
  7    7    7    7450.1197  7772.7920  -180.0  1.05091  0.22   
  11   1    5    19.2836    20.1188    -0.0    1.05091  0.00   
  11   5    1    2122.7638  2214.7030  0.0     1.05091  0.19   
  12   0    2    21492.1835 21915.5776 -0.0    1.04735  0.93   
  12   2    0    17401.2912 17744.0955 0.0     1.04735  0.75   
  8    6    7    787.1402   770.7902   0.0     1.04383  0.07   
  8    7    6    1174.9821  1150.5759  0.0     1.04383  0.10   
  9    2    8    4355.4272  4264.9583  -0.0    1.04383  0.37   
  9    8    2    7775.5457  7614.0360  -180.0  1.04383  0.67   
  10   7    0    233.3627   228.5154   180.0   1.04383  0.01   
  12   1    2    7783.4108  7621.7375  -0.0    1.04383  0.67   
  12   2    1    15151.1309 14836.4187 0.0     1.04383  1.30   
  10   1    7    362.3644   361.3642   -180.0  1.04035  0.03   
  10   5    5    1444.0598  1440.0741  -0.0    1.04035  0.12   
  10   7    1    10.5579    10.5287    180.0   1.04035  0.00   
  11   2    5    11638.3286 11606.2063 -180.0  1.04035  0.99   
  11   5    2    4.4355     4.4232     -0.0    1.04035  0.00   
  10   4    6    462.6498   481.8645   -0.0    1.03348  0.04   
  10   6    4    209.8597   218.5756   180.0   1.03348  0.02   
  12   2    2    13598.2668 14163.0278 -180.0  1.03348  1.14   
  8    8    5    36.4197    36.5166    0.0     1.03010  0.00   
  9    6    6    2842.8117  2850.3754  0.0     1.03010  0.24   
  10   2    7    146.2312   146.6203   -0.0    1.03010  0.01   
  10   7    2    1.9828     1.9881     -0.0    1.03010  0.00   
  11   4    4    0.8082     0.8103     0.0     1.03010  0.00   
  12   3    0    948.9427   951.4676   0.0     1.03010  0.04   
  9    3    8    84.4936    80.2619    180.0   1.02675  0.01   
  9    8    3    15493.1898 14717.2414 -0.0    1.02675  1.28   
  12   1    3    477.4330   453.5216   0.0     1.02675  0.04   
  12   3    1    1352.2737  1284.5476  0.0     1.02675  0.11   
  11   3    5    2624.4253  2613.7656  -180.0  1.02343  0.22   
  11   5    3    126.8006   126.2856   -180.0  1.02343  0.01   
  9    5    7    129.2632   128.7382   180.0   1.02343  0.01   
  9    7    5    386.0766   384.5084   180.0   1.02343  0.03   
  11   0    6    20923.3967 21087.4173 180.0   1.01689  0.85   
  12   2    3    4191.3198  4224.1762  180.0   1.01689  0.34   
  12   3    2    1861.2461  1875.8367  180.0   1.01689  0.15   
  10   3    7    9458.0914  9489.0969  -180.0  1.01367  0.76   
  10   7    3    181.8457   182.4418   0.0     1.01367  0.01   
  11   1    6    4815.1900  4830.9750  180.0   1.01367  0.39   
  11   6    1    1159.9758  1163.7785  180.0   1.01367  0.09   
  12   0    4    246.1725   247.9576   180.0   1.00731  0.01   
  12   4    0    961.4863   968.4586   0.0     1.00731  0.04   
  9    4    8    124.0524   115.3048   -0.0    1.00418  0.01   
  9    8    4    4182.1641  3887.2557  0.0     1.00418  0.33   
  10   5    6    64.9261    60.3478    180.0   1.00418  0.01   
  10   6    5    69.6458    64.7346    0.0     1.00418  0.01   
  11   2    6    11443.5095 10636.5619 -0.0    1.00418  0.90   
  11   6    2    2061.6818  1916.3008  -180.0  1.00418  0.16   
  12   1    4    680.1111   632.1526   180.0   1.00418  0.05   
  12   4    1    12422.3967 11546.4229 180.0   1.00418  0.97   
  8    7    7    74.0423    70.5521    -180.0  1.00107  0.01   
  11   4    5    22545.7130 21482.9524 -0.0    1.00107  1.76   
  11   5    4    298.7238   284.6425   -180.0  1.00107  0.02   
  12   3    3    803.7092   765.8239   -180.0  1.00107  0.06   
  9    9    1    3052.3770  3110.7772  -180.0  0.99800  0.24   
  8    8    6    987.8428   1021.6432  0.0     0.99495  0.08   
  10   0    8    2719.8303  2812.8930  180.0   0.99495  0.10   
  10   8    0    4154.4967  4296.6484  -180.0  0.99495  0.16   
  12   2    4    15.4731    16.0025    -180.0  0.99495  0.00   
  12   4    2    100.2674   103.6982   0.0     0.99495  0.01   
  10   4    7    389.6816   383.6361   -0.0    0.99193  0.03   
  10   7    4    197.5903   194.5248   180.0   0.99193  0.02   
  10   8    1    11714.0985 11532.3641 0.0     0.99193  0.89   
  10   1    8    776.4093   764.3640   -180.0  0.99193  0.06   
  9    6    7    13468.2580 12928.2382 180.0   0.98894  1.02   
  9    7    6    8173.9809  7846.2395  180.0   0.98894  0.62   
  9    9    2    253.4774   243.3141   -0.0    0.98894  0.02   
  11   3    6    985.3795   945.8700   -0.0    0.98894  0.07   
  11   6    3    5021.1260  4819.8004  0.0     0.98894  0.38   
  10   2    8    3918.2294  3958.6401  -0.0    0.98303  0.29   
  10   8    2    10457.6474 10565.5019 -0.0    0.98303  0.78   
  12   3    4    42.5144    41.9569    -0.0    0.98012  0.00   
  12   4    3    8162.3666  8055.3455  -0.0    0.98012  0.60   
  12   5    0    4396.2595  4338.6176  180.0   0.98012  0.16   
  9    5    8    4942.5525  4850.0289  0.0     0.97723  0.36   
  9    8    5    7807.0524  7660.9058  180.0   0.97723  0.57   
  12   1    5    443.8528   435.5440   -180.0  0.97723  0.03   
  12   5    1    4123.0307  4045.8483  180.0   0.97723  0.30   
  9    9    3    562.0232   578.0791   180.0   0.97437  0.04   
  11   1    7    1069.5291  1100.0834  -180.0  0.97437  0.08   
  11   5    5    2273.3969  2338.3434  -0.0    0.97437  0.17   
  11   7    1    3.4687     3.5678     0.0     0.97437  0.00   
  13   1    1    5.6389     5.8000     -180.0  0.97437  0.00   
  10   6    6    40.9376    43.0841    180.0   0.97154  0.00   
  10   8    3    2403.2451  2338.4585  180.0   0.96872  0.17   
  11   4    6    27.5258    26.7838    -180.0  0.96872  0.00   
  11   6    4    730.1621   710.4784   0.0     0.96872  0.05   
  12   2    5    1140.1446  1109.4087  -180.0  0.96872  0.08   
  12   5    2    138.1490   134.4248   -180.0  0.96872  0.01   
  13   0    2    10.4517    10.1699    180.0   0.96872  0.00   
  10   3    8    1123.2931  1093.0114  0.0     0.96872  0.08   
  10   5    7    67.7819    63.8156    0.0     0.96594  0.00   
  10   7    5    1102.8201  1038.2867  180.0   0.96594  0.08   
  11   2    7    1459.0721  1373.6921  0.0     0.96594  0.10   
  11   7    2    3944.8663  3714.0257  180.0   0.96594  0.28   
  13   1    2    3742.1284  3523.1516  0.0     0.96594  0.27   
  13   2    1    1055.0081  993.2725   0.0     0.96594  0.08   
  12   4    4    992.1411   1028.6013  -180.0  0.96043  0.07   
  8    8    7    766.8802   797.7985   -180.0  0.95772  0.05   
  13   2    2    3305.1644  3438.4187  180.0   0.95772  0.23   
  9    9    4    308.5442   330.5530   180.0   0.95502  0.02   
  12   3    5    607.7617   651.1141   180.0   0.95502  0.04   
  12   5    3    4024.3306  4311.3912  -0.0    0.95502  0.28   
  9    7    7    350.3894   388.9615   -0.0    0.95235  0.02   
  11   3    7    1785.2436  1981.7700  180.0   0.95235  0.12   
  11   7    3    725.1213   804.9454   0.0     0.95235  0.05   
  13   1    3    368.7608   409.3553   180.0   0.95235  0.03   
  13   3    1    2233.9364  2479.8566  -0.0    0.95235  0.15   
  10   4    8    812.5075   858.0216   -180.0  0.94970  0.06   
  10   8    4    3.4855     3.6808     -0.0    0.94970  0.00   
  12   0    6    457.0272   482.6284   180.0   0.94970  0.02   
  12   6    0    4185.0726  4419.5072  -180.0  0.94970  0.14   
  9    8    6    12935.0044 12761.9059 180.0   0.94707  0.88   
  12   1    6    121.9328   120.3011   -0.0    0.94707  0.01   
  12   6    1    9666.0676  9536.7149  0.0     0.94707  0.66   
  9    6    8    8.2805     8.1697     -180.0  0.94707  0.00   
  10   9    0    5723.0964  5646.5091  -0.0    0.94707  0.20   
  10   1    9    2397.0226  2499.8339  180.0   0.94447  0.16   
  10   9    1    628.8238   655.7948   0.0     0.94447  0.04   
  11   5    6    379.4288   395.7030   0.0     0.94447  0.03   
  11   6    5    9143.8798  9536.0722  180.0   0.94447  0.62   
  13   2    3    1815.1690  1893.0238  -180.0  0.94447  0.12   
  13   3    2    1446.6442  1508.6925  -180.0  0.94447  0.10   
  12   2    6    3321.3601  3931.3233  0.0     0.93932  0.22   
  12   6    2    1704.6989  2017.7645  -0.0    0.93932  0.11   
  10   2    9    6388.6504  7033.7458  0.0     0.93678  0.42   
  10   6    7    1325.2098  1459.0231  -180.0  0.93678  0.09   
  10   7    6    718.1452   790.6600   -0.0    0.93678  0.05   
  11   0    8    3313.5724  3648.1611  0.0     0.93678  0.11   
  12   4    5    194.6374   214.2910   0.0     0.93678  0.01   
  12   5    4    250.3518   275.6311   0.0     0.93678  0.02   
  13   0    4    3822.6464  4208.6389  180.0   0.93678  0.13   
  10   9    2    886.6430   976.1719   180.0   0.93678  0.06   
  11   1    8    1020.9805  1128.3767  -180.0  0.93426  0.07   
  11   4    7    6363.0366  7032.3601  180.0   0.93426  0.42   
  11   7    4    326.6485   361.0085   0.0     0.93426  0.02   
  11   8    1    93.9974    103.8850   -180.0  0.93426  0.01   
  13   1    4    3383.8760  3739.8235  -180.0  0.93426  0.22   
  13   4    1    442.2743   488.7968   -0.0    0.93426  0.03   
  9    9    5    192.4411   224.9569   -180.0  0.93176  0.01   
  13   3    3    413.2100   483.0281   -180.0  0.93176  0.03   
  10   5    8    1229.9163  1246.2890  -0.0    0.92681  0.08   
  10   8    5    20.0696    20.3368    0.0     0.92681  0.00   
  11   2    8    365.2428   370.1049   180.0   0.92681  0.02   
  11   8    2    2610.4172  2645.1673  0.0     0.92681  0.17   
  12   3    6    78.1395    79.1797    0.0     0.92681  0.01   
  12   6    3    2137.8599  2166.3193  180.0   0.92681  0.14   
  13   2    4    5235.8388  5305.5388  0.0     0.92681  0.34   
  13   4    2    118.8617   120.4440   -0.0    0.92681  0.01   
  10   3    9    0.0201     0.0206     0.0     0.92437  0.00   
  10   9    3    397.1266   408.2644   0.0     0.92437  0.03   
  8    8    8    2593.2457  2660.7330  -180.0  0.91954  0.05   
  11   6    6    6707.7297  6513.8908  -180.0  0.91716  0.42   
  12   7    0    149.8333   145.5034   -180.0  0.91716  0.00   
  9    7    8    3.0679     2.9836     -0.0    0.91479  0.00   
  9    8    7    1053.1101  1024.1931  0.0     0.91479  0.07   
  11   3    8    404.8197   393.7039   180.0   0.91479  0.03   
  11   8    3    1753.8107  1705.6535  180.0   0.91479  0.11   
  12   1    7    474.1777   461.1574   0.0     0.91479  0.03   
  12   5    5    70.5237    68.5872    180.0   0.91479  0.00   
  12   7    1    6888.3222  6699.1787  -0.0    0.91479  0.43   
  13   3    4    4528.0969  4403.7617  0.0     0.91479  0.28   
  13   4    3    933.0807   907.4596   -0.0    0.91479  0.06   
  11   5    7    1231.1957  1247.9678  180.0   0.91244  0.08   
  11   7    5    760.6911   771.0537   -180.0  0.91244  0.05   
  13   1    5    273.7866   277.5163   -180.0  0.91244  0.02   
  13   5    1    3116.5501  3159.0058  180.0   0.91244  0.19   
  12   4    6    410.5202   409.7628   0.0     0.91011  0.03   
  12   6    4    271.5199   271.0189   180.0   0.91011  0.02   
  14   0    0    384.5415   383.8321   -180.0  0.91011  0.01   
  10   4    9    16902.1314 16318.8669 -180.0  0.90780  1.04   
  10   9    4    1180.9318  1140.1798  -180.0  0.90780  0.07   
  12   2    7    2880.8597  2781.4459  0.0     0.90780  0.18   
  12   7    2    2432.1531  2348.2234  0.0     0.90780  0.15   
  14   1    0    2623.7376  2533.1967  -0.0    0.90780  0.08   
  9    9    6    1290.1409  1311.4165  -0.0    0.90550  0.08   
  10   7    7    637.3244   647.8345   -0.0    0.90550  0.04   
  13   2    5    2018.5624  2051.8505  0.0     0.90550  0.12   
  13   5    2    99.1038    100.7381   0.0     0.90550  0.01   
  14   1    1    209.0045   212.4512   -0.0    0.90550  0.01   
  10   6    8    190.4835   197.1927   -180.0  0.90097  0.01   
  10   8    6    1165.4407  1206.4899  -180.0  0.90097  0.07   
  10   10   0    16406.7994 16984.6808 0.0     0.90097  0.50   
  14   0    2    155.5756   161.0553   0.0     0.90097  0.00   
  14   2    0    3248.5419  3362.9621  180.0   0.90097  0.10   
  10   10   1    14.8988    15.2090    -0.0    0.89872  0.00   
  11   4    8    3409.6814  3480.6886  0.0     0.89872  0.20   
  11   8    4    3958.7303  4041.1716  -180.0  0.89872  0.24   
  13   4    4    1992.6059  2034.1022  180.0   0.89872  0.12   
  14   1    2    14642.4342 14947.3654 180.0   0.89872  0.88   
  14   2    1    347.4959   354.7326   -180.0  0.89872  0.02   
  12   3    7    8.7029     8.8624     0.0     0.89649  0.00   
  12   7    3    2400.7260  2444.7343  180.0   0.89649  0.14   
  11   1    9    22.7296    22.1153    0.0     0.89428  0.00   
  11   9    1    71.4112    69.4813    0.0     0.89428  0.00   
  13   3    5    4727.3838  4599.6277  0.0     0.89428  0.28   
  13   5    3    4728.1096  4600.3339  0.0     0.89428  0.28   
  10   10   2    11327.0003 10471.1796 180.0   0.89209  0.67   
  14   2    2    58.7967    54.3543    0.0     0.89209  0.00   
  12   5    6    4229.7244  3836.7555  -180.0  0.88991  0.25   
  12   6    5    1058.8116  960.4412   180.0   0.88991  0.06   
  13   0    6    5066.5960  4595.8763  -0.0    0.88991  0.15   
  14   3    0    2993.9067  2715.7534  -180.0  0.88991  0.09   
  10   5    9    48.6067    45.0188    180.0   0.88775  0.00   
  10   9    5    93.2744    86.3893    -0.0    0.88775  0.01   
  11   2    9    2.5807     2.3902     180.0   0.88775  0.00   
  11   6    7    5356.4480  4961.0558  -0.0    0.88775  0.31   
  11   7    6    31.5472    29.2185    -0.0    0.88775  0.00   
  11   9    2    59.3157    54.9373    180.0   0.88775  0.00   
  13   1    6    10728.1496 9936.2395  -0.0    0.88775  0.63   
  13   6    1    2122.9010  1966.1967  0.0     0.88775  0.12   
  14   1    3    622.1845   576.2572   -180.0  0.88775  0.04   
  14   3    1    5331.5685  4938.0129  180.0   0.88775  0.31   
  12   0    8    9823.1971  9380.9313  -0.0    0.88347  0.28   
  12   8    0    3396.2663  3243.3574  -0.0    0.88347  0.10   
  9    8    8    46.6608    44.7730    0.0     0.88135  0.00   
  12   1    8    3369.7943  3233.4639  -0.0    0.88135  0.19   
  12   4    7    976.9833   937.4578   180.0   0.88135  0.06   
  12   7    4    179.6842   172.4148   -0.0    0.88135  0.01   
  13   2    6    1391.5668  1335.2687  180.0   0.88135  0.08   
  13   6    2    5.3260     5.1105     0.0     0.88135  0.00   
  10   10   3    290.5068   278.7539   -180.0  0.88135  0.02   
  12   8    1    32.6567    31.3355    0.0     0.88135  0.00   
  14   2    3    53.1305    50.9810    -180.0  0.88135  0.00   
  14   3    2    3323.2208  3188.7745  0.0     0.88135  0.19   
  11   5    8    58.8891    59.0649    -180.0  0.87925  0.00   
  11   8    5    1124.1557  1127.5110  -0.0    0.87925  0.06   
  13   4    5    2210.4207  2217.0182  180.0   0.87925  0.13   
  13   5    4    1589.1453  1593.8884  -180.0  0.87925  0.09   
  9    9    7    638.4530   670.1181   -180.0  0.87717  0.04   
  11   3    9    5008.6557  5257.0678  0.0     0.87717  0.28   
  11   9    3    534.4977   561.0069   180.0   0.87717  0.03   
  12   2    8    2943.7295  3163.4702  -180.0  0.87510  0.17   
  12   8    2    4671.8165  5020.5537  180.0   0.87510  0.26   
  14   0    4    384.4412   413.1387   -0.0    0.87510  0.01   
  14   4    0    1625.9136  1747.2832  -0.0    0.87510  0.05   
  10   7    8    167.5327   181.9217   -0.0    0.87304  0.01   
  10   8    7    3649.7772  3963.2479  0.0     0.87304  0.20   
  14   1    4    971.0550   1054.4566  -0.0    0.87304  0.05   
  14   4    1    77.3597    84.0040    -180.0  0.87304  0.00   
  13   3    6    1935.0365  2182.7664  180.0   0.87100  0.11   
  13   6    3    8640.7666  9746.9862  180.0   0.87100  0.48   
  14   3    3    5785.4066  6526.0735  0.0     0.87100  0.32   
  10   10   4    565.6467   649.2442   -0.0    0.86695  0.03   
  12   6    6    162.6681   186.7091   -180.0  0.86695  0.01   
  14   2    4    76.0787    87.3225    0.0     0.86695  0.00   
  14   4    2    2500.5095  2870.0628  -180.0  0.86695  0.14   
  10   6    9    10480.2327 11408.7801 -0.0    0.86495  0.57   
  10   9    6    361.2667   393.2749   -0.0    0.86495  0.02   
  12   3    8    2912.7811  3170.8530  180.0   0.86495  0.16   
  12   8    3    905.4148   985.6345   -0.0    0.86495  0.05   
  11   4    9    358.1220   398.3155   -0.0    0.86297  0.02   
  11   9    4    318.3003   354.0245   -0.0    0.86297  0.02   
  12   5    7    583.6644   649.1715   180.0   0.86297  0.03   
  12   7    5    0.6877     0.7648     -0.0    0.86297  0.00   
  11   7    7    1734.8923  2049.7532  0.0     0.86100  0.09   
  13   1    7    534.4859   631.4883   0.0     0.86100  0.03   
  13   5    5    9293.9792  10980.7184 180.0   0.86100  0.50   
  13   7    1    611.5826   722.5770   0.0     0.86100  0.03   
  11   0    10   212.5550   254.6111   -180.0  0.85709  0.01   
  11   6    8    288.3427   345.3942   -180.0  0.85709  0.02   
  11   8    6    7824.7671  9372.9755  0.0     0.85709  0.42   
  13   4    6    1142.7338  1368.8351  -0.0    0.85709  0.06   
  13   6    4    252.4293   302.3750   -0.0    0.85709  0.01   
  14   3    4    18.5606    22.2330    180.0   0.85709  0.00   
  14   4    3    106.7133   127.8275   180.0   0.85709  0.01   
  14   5    0    306.6189   367.2865   180.0   0.85709  0.01   
  11   1    10   25.3637    32.0134    0.0     0.85516  0.00   
  11   10   1    773.4619   976.2434   0.0     0.85516  0.04   
  13   2    7    1005.7231  1269.3972  180.0   0.85516  0.05   
  13   7    2    1600.1154  2019.6237  -0.0    0.85516  0.09   
  14   1    5    24.2613    30.6220    -180.0  0.85516  0.00   
  14   5    1    4982.4826  6288.7587  0.0     0.85516  0.27   
  12   4    8    34.9646    48.0547    -0.0    0.85133  0.00   
  12   8    4    223.5779   307.2811   -0.0    0.85133  0.01   
  11   2    10   0.1198     0.1481     -0.0    0.84944  0.00   
  12   9    0    198.4092   245.1965   0.0     0.84944  0.01   
  10   10   5    1286.2956  1589.6194  180.0   0.84944  0.07   
  11   10   2    1859.1537  2297.5643  -180.0  0.84944  0.10   
  14   2    5    121.9310   150.6838   180.0   0.84944  0.01   
  14   5    2    807.6044   998.0472   0.0     0.84944  0.04   
  9    9    8    105.7070   119.6592   180.0   0.84756  0.01   
  12   1    9    3333.8369  3773.8678  0.0     0.84756  0.17   
  12   9    1    3288.9761  3723.0858  180.0   0.84756  0.17   
  11   5    9    23.0623    24.9436    -0.0    0.84569  0.00   
  11   9    5    481.2835   520.5442   -0.0    0.84569  0.02   
  13   3    7    997.0222   1078.3542  -180.0  0.84569  0.05   
  13   7    3    8168.9491  8835.3306  -180.0  0.84569  0.42   
  15   1    1    943.3547   1020.3087  0.0     0.84569  0.05   
  10   8    8    5377.9232  5579.0455  0.0     0.84383  0.28   
  14   4    4    185.2973   192.2270   -0.0    0.84383  0.01   
  12   2    9    3107.5501  3093.2736  -180.0  0.84199  0.16   
  12   6    7    1276.6174  1270.7525  0.0     0.84199  0.07   
  12   7    6    4.1103     4.0914     0.0     0.84199  0.00   
  12   9    2    1566.6118  1559.4147  180.0   0.84199  0.08   
  15   0    2    3127.3142  3112.9470  0.0     0.84199  0.08   
  10   7    9    1.8851     1.8688     180.0   0.84015  0.00   
  11   3    10   140.5194   139.2994   -180.0  0.84015  0.01   
  13   5    6    407.9139   404.3724   -180.0  0.84015  0.02   
  13   6    5    5793.2533  5742.9559  -0.0    0.84015  0.30   
  10   9    7    204.9472   203.1678   0.0     0.84015  0.01   
  11   10   3    685.8553   679.9007   -0.0    0.84015  0.03   
  14   3    5    738.5230   732.1111   -0.0    0.84015  0.04   
  14   5    3    7483.4881  7418.5160  180.0   0.84015  0.38   
  15   1    2    5138.5143  5093.9013  -180.0  0.84015  0.26   
  15   2    1    519.6816   515.1697   -0.0    0.84015  0.03   
  14   0    6    44.7381    42.7390    -180.0  0.83653  0.00   
  14   6    0    141.3122   134.9976   -180.0  0.83653  0.00   
  12   5    8    146.9116   131.8333   0.0     0.83473  0.01   
  12   8    5    812.1000   728.7498   -180.0  0.83473  0.04   
  13   0    8    8289.7059  7438.8892  180.0   0.83473  0.21   
  14   1    6    137.6044   123.4813   0.0     0.83473  0.01   
  14   6    1    7699.5388  6909.2940  180.0   0.83473  0.39   
  15   2    2    12.9350    11.6074    -0.0    0.83473  0.00   
  11   7    8    2525.7153  2225.5084  180.0   0.83294  0.13   
  11   8    7    4445.6858  3917.2709  180.0   0.83294  0.22   
  12   3    9    5355.3306  4718.7954  -180.0  0.83294  0.27   
  12   9    3    4.0823     3.5971     -180.0  0.83294  0.00   
  13   1    8    2057.8358  1813.2412  180.0   0.83294  0.10   
  13   4    7    9578.0912  8439.6379  -0.0    0.83294  0.48   
  13   7    4    435.8388   384.0349   180.0   0.83294  0.02   
  13   8    1    136.7912   120.5322   0.0     0.83294  0.01   
  15   1    3    1383.7065  1242.9453  -180.0  0.83117  0.07   
  15   3    1    2235.8904  2008.4383  -180.0  0.83117  0.11   
  10   10   6    2626.9464  2372.8416  0.0     0.82941  0.13   
  14   2    6    1434.0845  1295.3654  180.0   0.82941  0.07   
  14   6    2    3009.2460  2718.1614  0.0     0.82941  0.15   
  13   8    2    457.7114   414.4379   -180.0  0.82765  0.02   
  11   4    10   141.8203   128.4122   180.0   0.82765  0.01   
  11   10   4    5241.0998  4745.5887  0.0     0.82765  0.26   
  13   2    8    277.9341   251.6573   -0.0    0.82765  0.01   
  14   4    5    1447.9822  1311.0852  -0.0    0.82765  0.07   
  14   5    4    6.3886     5.7846     -0.0    0.82765  0.00   
  11   6    9    2037.3218  1951.7187  180.0   0.82591  0.10   
  11   9    6    661.9610   634.1470   -0.0    0.82591  0.03   
  15   2    3    600.4339   575.2052   -0.0    0.82591  0.03   
  15   3    2    1890.6882  1811.2462  0.0     0.82591  0.09   
  12   4    9    12668.4016 13922.7761 -0.0    0.82076  0.61   
  12   9    4    376.1894   413.4382   -0.0    0.82076  0.02   
  13   6    6    952.5404   1046.8572  -0.0    0.82076  0.05   
  14   3    6    663.9460   729.6873   -180.0  0.82076  0.03   
  14   6    3    3.1984     3.5151     -0.0    0.82076  0.00   
  15   0    4    187.0561   205.5777   -0.0    0.82076  0.00   
  12   7    7    1375.0428  1533.6166  0.0     0.81906  0.07   
  13   3    8    161.5531   180.1839   0.0     0.81906  0.01   
  13   8    3    116.3322   129.7479   -0.0    0.81906  0.01   
  15   1    4    8456.0582  9431.2349  -0.0    0.81906  0.40   
  15   4    1    3456.5275  3855.1440  180.0   0.81906  0.17   
  9    9    9    1551.1895  1814.3527  0.0     0.81737  0.02   
  11   11   1    727.9712   851.4734   -0.0    0.81737  0.03   
  13   5    7    3335.7436  3901.6611  0.0     0.81737  0.16   
  13   7    5    6012.1477  7032.1240  0.0     0.81737  0.29   
  15   3    3    7140.0720  8351.4038  0.0     0.81737  0.34   
  12   0    10   11556.5631 14146.8516 180.0   0.81570  0.27   
  12   6    8    813.4235   995.7443   0.0     0.81570  0.04   
  12   8    6    4.9460     6.0545     180.0   0.81570  0.00   
  12   10   0    4157.3452  5089.1728  -180.0  0.81570  0.10   
  10   8    9    1396.7337  1707.8600  180.0   0.81403  0.07   
  10   9    8    9.8926     12.0962    0.0     0.81403  0.00   
  12   1    10   4563.1762  5579.6364  -180.0  0.81403  0.22   
  12   10   1    7.8545     9.6041     -0.0    0.81403  0.00   
  14   7    0    56.6776    69.3026    -0.0    0.81403  0.00   
  15   2    4    508.4453   621.7029   180.0   0.81403  0.02   
  15   4    2    3.1256     3.8218     180.0   0.81403  0.00   
  11   5    10   249.0819   278.1563   180.0   0.81237  0.01   
  11   11   2    265.5199   296.5131   180.0   0.81237  0.01   
  11   10   5    1188.7380  1327.4950  0.0     0.81237  0.06   
  14   1    7    1.8133     2.0250     -180.0  0.81237  0.00   
  14   5    5    89.2259    99.6409    180.0   0.81237  0.00   
  14   7    1    3762.0265  4201.1538  -180.0  0.81237  0.18   
  12   2    10   4209.8924  3167.9487  -0.0    0.80909  0.20   
  12   10   2    2754.0162  2072.4004  0.0     0.80909  0.13   
  14   4    6    210.0789   158.0846   -0.0    0.80909  0.01   
  14   6    4    524.5070   394.6921   -0.0    0.80909  0.02   
_reflns_number_total  688
_reflns_limit_h_min  14
_reflns_limit_h_max  14
_reflns_limit_k_min  6
_reflns_limit_k_max  6
_reflns_limit_l_min  4
_reflns_limit_l_max  4
_reflns_d_resolution_low    7.356
_reflns_d_resolution_high   0.809

# POWDER DATA TABLE
_pd_meas_2theta_range_min  2.00000
_pd_meas_2theta_range_max  53.49000
_pd_meas_2theta_range_inc  0.01000
_pd_meas_number_of_points  5150

loop_
   _pd_meas_intensity_total
   _pd_calc_intensity_total
   _pd_proc_intensity_bkg_calc
   _pd_proc_ls_weight
  16211.8      14514.6117   14514.6117  0.000061683 
  16257.5      14584.8146   14584.8146  0.00006151 
  16164.3      14653.2712   14653.2712  0.0000618646 
  16122.7      14719.9957   14719.9957  0.0000620245 
  16172.8      14785.0028   14785.0028  0.0000618325 
  16189.9      14848.307    14848.307   0.0000617665 
  15823.1      14909.9233   14909.9233  0.0000631986 
  16011.2      14969.8667   14969.8667  0.0000624557 
  15952.4      15028.1525   15028.1525  0.0000626863 
  15889.6      15084.796    15084.796   0.0000629342 
  16123.2      15139.8127   15139.8127  0.0000620226 
  15690.4      15193.2183   15193.2183  0.0000637336 
  15813        15245.0285   15245.0285  0.0000632389 
  15895.1      15295.2594   15295.2594  0.0000629122 
  15628.3      15343.9269   15343.9269  0.0000639867 
  15836.9      15391.0471   15391.0471  0.0000631434 
  15836.3      15436.6364   15436.6364  0.0000631454 
  15696.2      15480.711    15480.711   0.0000637092 
  15664.2      15523.2875   15523.2875  0.0000638395 
  15663.9      15564.3823   15564.3823  0.0000638416 
  15814        15604.012    15604.012   0.0000632348 
  15471.4      15642.1933   15642.1933  0.0000646355 
  15589.5      15678.943    15678.943   0.0000641457 
  15294.6      15714.2779   15714.2779  0.0000653829 
  15764.4      15748.2148   15748.2148  0.0000634334 
  15429        15780.7707   15780.7707  0.0000648125 
  15471.7      15811.9625   15811.9625  0.0000646344 
  15679.5      15841.8073   15841.8073  0.0000637774 
  15433        15870.3219   15870.3219  0.0000647958 
  15429.6      15897.5236   15897.5236  0.0000648104 
  15502.4      15923.4294   15923.4294  0.0000645058 
  15524.5      15948.0564   15948.0564  0.0000644136 
  15465.6      15971.4218   15971.4218  0.0000646594 
  15598.5      15993.5425   15993.5425  0.0000641087 
  15389.8      16014.4359   16014.4359  0.0000649777 
  15437.4      16034.119    16034.119   0.0000647781 
  15472.5      16052.609    16052.609   0.0000646303 
  15459.7      16069.9229   16069.9229  0.0000646844 
  15739.5      16086.078    16086.078   0.0000635346 
  15428.8      16101.0912   16101.0912  0.0000648136 
  15328.2      16114.9797   16114.9797  0.0000652393 
  15713.4      16127.7604   16127.7604  0.0000636401 
  15445.3      16139.4506   16139.4506  0.0000647447 
  15374.9      16150.067    16150.067   0.0000650406 
  15649        16159.6267   16159.6267  0.0000639018 
  15523.2      16168.1465   16168.1465  0.0000644198 
  15598        16175.6434   16175.6434  0.0000641107 
  15608.9      16182.1342   16182.1342  0.0000640656 
  15651.9      16187.6356   16187.6356  0.0000638896 
  15633.5      16192.1644   16192.1644  0.0000639652 
  15632.4      16195.7372   16195.7372  0.0000639693 
  15661.2      16198.3706   16198.3706  0.0000638518 
  15718.2      16200.0811   16200.0811  0.0000636208 
  15846.4      16200.8854   16200.8854  0.0000631063 
  15746.8      16200.7996   16200.7996  0.0000635052 
  15834.3      16199.8403   16199.8403  0.0000631545 
  15975.3      16198.0236   16198.0236  0.0000625961 
  15791        16195.3657   16195.3657  0.0000633275 
  15989.1      16191.8828   16191.8828  0.0000625426 
  15965        16187.5908   16187.5908  0.0000626367 
  15947.5      16182.5058   16182.5058  0.0000627062 
  15928        16176.6435   16176.6435  0.0000627827 
  16119        16170.0198   16170.0198  0.0000620382 
  15954.6      16162.6503   16162.6503  0.0000626774 
  16212.4      16154.5506   16154.5506  0.0000616811 
  16011.4      16145.7362   16145.7362  0.0000624557 
  16062        16136.2225   16136.2225  0.0000622587 
  16155.8      16126.0248   16126.0248  0.0000618977 
  16022.6      16115.1582   16115.1582  0.0000624122 
  16061.3      16103.638    16103.638   0.0000622616 
  16079.7      16091.479    16091.479   0.00006219 
  15956.3      16078.6962   16078.6962  0.0000626714 
  15956.8      16065.3043   16065.3043  0.0000626694 
  16057.5      16051.318    16051.318   0.0000622764 
  16282.5      16036.7518   16036.7518  0.0000614155 
  15746.8      16021.6203   16021.6203  0.0000635052 
  15852.2      16005.9377   16005.9377  0.0000630832 
  15864.6      15989.7183   15989.7183  0.0000630332 
  15883.4      15972.976    15972.976   0.0000629582 
  15761.2      15955.7251   15955.7251  0.0000634466 
  15641.7      15937.9792   15937.9792  0.0000639314 
  15866        15919.7522   15919.7522  0.0000630282 
  15504.8      15901.0576   15901.0576  0.0000644964 
  15561.1      15881.9091   15881.9091  0.000064263 
  15640.8      15862.3198   15862.3198  0.0000639355 
  15565.3      15842.3032   15842.3032  0.0000642454 
  15451.2      15821.8724   15821.8724  0.0000647197 
  15413.2      15801.0402   15801.0402  0.0000648794 
  15267.9      15779.8198   15779.8198  0.0000654973 
  15384        15758.2237   15758.2237  0.0000650029 
  15168.5      15736.2646   15736.2646  0.0000659266 
  15384.2      15713.955    15713.955   0.0000650018 
  15090        15691.3073   15691.3073  0.0000662694 
  15206.2      15668.3337   15668.3337  0.0000657631 
  15054.1      15645.0463   15645.0463  0.0000664272 
  15033.8      15621.4571   15621.4571  0.0000665161 
  14979.2      15597.578    15597.578   0.0000667587 
  15004.2      15573.4206   15573.4206  0.0000666476 
  14984.8      15548.9965   15548.9965  0.0000667347 
  14867.6      15524.3173   15524.3173  0.0000672601 
  14780.6      15499.3941   15499.3941  0.0000676568 
  14826.5      15474.2382   15474.2382  0.0000674469 
  14993.8      15448.8607   15448.8607  0.0000666944 
  14674.3      15423.2724   15423.2724  0.0000681469 
  14727.8      15397.4841   15397.4841  0.000067899 
  14645.9      15371.5065   15371.5065  0.0000682788 
  14676.8      15345.3501   15345.3501  0.0000681346 
  14658.4      15319.0253   15319.0253  0.0000682201 
  14701        15292.5422   15292.5422  0.0000680222 
  14553.1      15265.9112   15265.9112  0.0000687141 
  14697.2      15239.142    15239.142   0.0000680402 
  14493.5      15212.2445   15212.2445  0.0000689964 
  14498        15185.2285   15185.2285  0.0000689746 
  14616.6      15158.1035   15158.1035  0.0000684155 
  14460.7      15130.879    15130.879   0.0000691525 
  14503.6      15103.5642   15103.5642  0.0000689483 
  14393.7      15076.1684   15076.1684  0.0000694745 
  14427        15048.7006   15048.7006  0.000069315 
  14370.1      15021.1696   15021.1696  0.0000695893 
  14479.7      14993.5842   14993.5842  0.0000690618 
  14538.3      14965.9532   14965.9532  0.0000687837 
  14416        14938.2849   14938.2849  0.000069367 
  14386.1      14910.5878   14910.5878  0.0000695116 
  14547.6      14882.8701   14882.8701  0.0000687404 
  14529.3      14855.14     14855.14    0.0000688259 
  14610.7      14827.4053   14827.4053  0.0000684427 
  14502        14799.6739   14799.6739  0.0000689563 
  14709.6      14771.9536   14771.9536  0.000067983 
  14360.8      14744.2519   14744.2519  0.0000696346 
  14415.1      14716.5763   14716.5763  0.0000693716 
  14528.2      14688.9341   14688.9341  0.0000688316 
  14501        14661.3325   14661.3325  0.0000689609 
  14207.3      14633.7786   14633.7786  0.0000703868 
  14314.1      14606.2794   14606.2794  0.0000698618 
  14145.4      14578.8415   14578.8415  0.0000706949 
  14260.6      14551.4719   14551.4719  0.000070123 
  14095.4      14524.1769   14524.1769  0.0000709452 
  14200.1      14496.963    14496.963   0.0000704222 
  14280.4      14469.8366   14469.8366  0.0000700256 
  14104.3      14442.8038   14442.8038  0.0000708998 
  14018.6      14415.8706   14415.8706  0.000071334 
  14041.3      14389.0432   14389.0432  0.0000712185 
  14138.2      14362.3272   14362.3272  0.0000707306 
  14113.5      14335.7283   14335.7283  0.0000708544 
  14064.8      14309.2522   14309.2522  0.0000710996 
  13915        14282.9043   14282.9043  0.0000718647 
  14033.7      14256.6899   14256.6899  0.0000712569 
  14072        14230.6142   14230.6142  0.0000710637 
  14045        14204.6824   14204.6824  0.0000711992 
  14027.7      14178.8995   14178.8995  0.000071287 
  14002        14153.2702   14153.2702  0.0000714184 
  13912.4      14127.7994   14127.7994  0.0000718781 
  13915        14102.4917   14102.4917  0.0000718647 
  13974.1      14077.3517   14077.3517  0.0000715611 
  14070.2      14052.3836   14052.3836  0.000071072 
  13885.5      14027.5919   14027.5919  0.0000720173 
  14013.9      14002.9807   14002.9807  0.0000713581 
  13887.6      13978.5542   13978.5542  0.0000720063 
  13965.2      13954.3161   13954.3161  0.0000716059 
  13984.9      13930.2705   13930.2705  0.0000715054 
  13977.3      13906.4211   13906.4211  0.0000715441 
  13925.5      13882.7715   13882.7715  0.0000718111 
  13816.6      13859.3252   13859.3252  0.0000723767 
  13919.9      13836.0858   13836.0858  0.0000718404 
  13859.2      13813.0564   13813.0564  0.0000721544 
  13934.6      13790.2404   13790.2404  0.0000717637 
  13843.1      13767.6408   13767.6408  0.0000722378 
  13983.3      13745.2607   13745.2607  0.0000715139 
  13701.8      13723.103    13723.103   0.0000729827 
  13807        13701.1705   13701.1705  0.0000724273 
  13858        13679.466    13679.466   0.0000721605 
  13995.4      13657.992    13657.992   0.0000714522 
  13754.5      13636.751    13636.751   0.000072703 
  13768        13615.7456   13615.7456  0.0000726323 
  13857.9      13594.978    13594.978   0.0000721605 
  13775.7      13574.4505   13574.4505  0.0000725915 
  13882.9      13554.1652   13554.1652  0.0000720307 
  13893.9      13534.1242   13534.1242  0.0000719745 
  13796        13514.3294   13514.3294  0.0000724852 
  13653.3      13494.7827   13494.7827  0.0000732428 
  13643.7      13475.4859   13475.4859  0.0000732942 
  13802.5      13456.4406   13456.4406  0.0000724507 
  13699.3      13437.6486   13437.6486  0.0000729964 
  13715        13419.1112   13419.1112  0.0000729129 
  13772.4      13400.83     13400.83    0.0000726088 
  13699        13382.8062   13382.8062  0.0000729977 
  13668.7      13365.0412   13365.0412  0.0000731601 
  13659.1      13347.5361   13347.5361  0.0000732115 
  13863.6      13330.2921   13330.2921  0.0000721311 
  13738.3      13313.3101   13313.3101  0.0000727898 
  13729.9      13296.591    13296.591   0.0000728333 
  13587        13280.1359   13280.1359  0.0000736001 
  13672.7      13263.9453   13263.9453  0.0000731388 
  13616        13248.0201   13248.0201  0.0000734425 
  13867.7      13232.3608   13232.3608  0.0000721103 
  13621.6      13216.9681   13216.9681  0.0000734123 
  13670.7      13201.8423   13201.8423  0.0000731489 
  13563.8      13186.984    13186.984   0.0000737253 
  13653.4      13172.3934   13172.3934  0.0000732415 
  13787.6      13158.0708   13158.0708  0.0000725285 
  13653.6      13144.0164   13144.0164  0.0000732403 
  13631.1      13130.2303   13130.2303  0.000073362 
  13541.9      13116.7127   13116.7127  0.0000738445 
  13647.9      13103.4634   13103.4634  0.0000732716 
  13713.2      13090.4824   13090.4824  0.0000729217 
  13595        13077.7696   13077.7696  0.0000735572 
  13736.4      13065.3248   13065.3248  0.0000727985 
  13694.1      13053.1476   13053.1476  0.0000730239 
  13434.3      13041.2379   13041.2379  0.0000744369 
  13598.1      13029.5951   13029.5951  0.0000735395 
  13632.9      13018.2188   13018.2188  0.000073352 
  13684.1      13007.1086   13007.1086  0.0000730776 
  13640.5      12996.2638   12996.2638  0.0000733105 
  13539.5      12985.6838   12985.6838  0.0000738572 
  13579.6      12975.368    12975.368   0.0000736393 
  13534        12965.3156   12965.3156  0.0000738876 
  13562.8      12955.5258   12955.5258  0.0000737316 
  13695.2      12945.9978   12945.9978  0.0000730189 
  13523.5      12936.7306   12936.7306  0.0000739448 
  13541.5      12927.7233   12927.7233  0.000073847 
  13509.7      12918.975    12918.975   0.0000740212 
  13621.2      12910.4846   12910.4846  0.0000734148 
  13645.3      12902.2509   12902.2509  0.0000732854 
  13663.2      12894.2728   12894.2728  0.0000731889 
  13655.3      12886.5491   12886.5491  0.0000732315 
  13485.3      12879.0786   12879.0786  0.0000741551 
  13433.5      12871.8601   12871.8601  0.0000744407 
  13614        12864.892    12864.892   0.0000734539 
  13687.2      12858.1732   12858.1732  0.0000730613 
  13453.9      12851.7022   12851.7022  0.0000743278 
  13623.6      12845.4774   12845.4774  0.0000734023 
  13387.3      12839.4975   12839.4975  0.0000746983 
  13613.3      12833.7608   12833.7608  0.0000734576 
  13500.9      12828.2658   12828.2658  0.0000740683 
  13621.3      12823.0109   12823.0109  0.0000734148 
  13650.4      12817.9944   12817.9944  0.0000732578 
  13524.7      12813.2146   12813.2146  0.0000739385 
  13486.5      12808.6698   12808.6698  0.0000741487 
  13536.8      12804.3583   12804.3583  0.0000738724 
  13564.9      12800.2781   12800.2781  0.0000737202 
  13712.3      12796.4276   12796.4276  0.0000729266 
  13516.8      12792.8048   12792.8048  0.0000739817 
  13488.7      12789.4079   12789.4079  0.000074136 
  13569.2      12786.2349   12786.2349  0.0000736962 
  13558.3      12783.2839   12783.2839  0.0000737557 
  13649.1      12780.5528   12780.5528  0.0000732654 
  13597        12778.0397   12778.0397  0.0000735459 
  13599.8      12789.8305   12775.7425  0.0000735307
[truncated: 1,592,682 more chars]
